# Supplementary material for: Transcriptome profiling of mice testes following low dose irradiation
Source: Reprod Biol Endocrinol. 2013 May 28;11:50. doi: 10.1186/1477-7827-11-50 (PMC3672050; doi:10.1186/1477-7827-11-50)
Supplement: Additional file 2: Table S1 — Gene names and identifiers of the 109 transcripts assigned cluster 1 based on the cluster analysis of the subset of 988 transcripts. [file 1477-7827-11-50-S2.xls]

## Sheet: Cl. 1 Spermatogonia (n=109)
Gene symbol	Gene name	Ensembl ID	Agilent systematic ID
-	-	-	BC004015
-	-	-	BC020382
-	-	-	BF789299
-	-	-	BG087313
-	-	-	NAP018250-001
-	-	-	NAP058332-1
-	-	-	NAP070876-1
-	-	-	NAP094232-001
-	-	-	NAP111074-1
-	-	-	NAP112061-1
-	-	-	NAP115124-1
-	-	-	TC1711493
-	-	-	XM_001480725
2410022L05Rik	RIKEN cDNA 2410022L05 gene	ENSMUSG00000031458	NM_025556
2900010J23Rik	RIKEN cDNA 2900010J23 gene	ENSMUSG00000044627	NM_175190
2900064A13Rik	RIKEN cDNA 2900064A13 gene	ENSMUSG00000055943	NM_133749
5730469M10Rik	RIKEN cDNA 5730469M10 gene	ENSMUSG00000021792	NM_027464
Actg1	actin, gamma, cytoplasmic 1	ENSMUSG00000062825	NM_009609
Anp32b	acidic nuclear phosphoprotein 32 family, member B	ENSMUSG00000028333	NM_130889
Atp5a1	ATP synthase, H+ transporting, mitochondrial F1 complex, alpha subunit, isoform 1	ENSMUSG00000025428	NM_007505
Atp5g3	ATP synthase, H+ transporting, mitochondrial F0 complex, subunit c (subunit 9), isoform 3	ENSMUSG00000018770	NM_175015
Atp6v1g1	ATPase, H+ transporting, lysosomal V1 subunit G1	ENSMUSG00000039105	NM_024173
Atr	-	ENSMUSG00000032409	ENSMUST00000034980
Banf1	barrier to autointegration factor 1	ENSMUSG00000024844	NM_001038231
Calm2	calmodulin 2	ENSMUSG00000036438	NM_007589
Calm3	calmodulin 3	ENSMUSG00000019370	NM_007590
Cct8	chaperonin subunit 8 (theta)	ENSMUSG00000025613	NM_009840
Cirbp	cold inducible RNA binding protein	ENSMUSG00000045193	NM_007705
Clptm1l	CLPTM1-like	ENSMUSG00000021610	NM_146047
Cnbp	cellular nucleic acid binding protein	ENSMUSG00000030057	NM_013493
COX2	cytochrome c oxidase subunit II	ENSMUSG00000064354	ENSMUST00000082405
Cox6a1	cytochrome c oxidase, subunit VI a, polypeptide 1	ENSMUSG00000041697	NM_007748
Cox8c	cytochrome c oxidase, subunit VIIIc	ENSMUSG00000043319	NM_001039049
Cyct	cytochrome c, testis	ENSMUSG00000056436	NM_009989
D030056L22Rik	RIKEN cDNA D030056L22 gene	ENSMUSG00000047044	NM_177640
D19Ertd721e	DNA segment, Chr 19, ERATO Doi 721, expressed	ENSMUSG00000071655	NM_146093
D4Wsu53e	DNA segment, Chr 4, Wayne State University 53, expressed	ENSMUSG00000037266	NM_023665
Dazap2	DAZ associated protein 2	ENSMUSG00000000346	NM_011873
Dazl	deleted in azoospermia-like	ENSMUSG00000010592	NM_010021
Ddx17	DEAD (Asp-Glu-Ala-Asp) box polypeptide 17	ENSMUSG00000055065	NM_199080
Ddx39	DEAD (Asp-Glu-Ala-Asp) box polypeptide 39	ENSMUSG00000005481	NM_197982
Dhx9	DEAH (Asp-Glu-Ala-His) box polypeptide 9	ENSMUSG00000042699	NM_007842
Erh	enhancer of rudimentary homolog (Drosophila)	ENSMUSG00000021131	NM_007951
Gnb2l1	guanine nucleotide binding protein (G protein), beta polypeptide 2 like 1	ENSMUSG00000020372	NM_008143
Gpat2	glycerol-3-phosphate acyltransferase 2, mitochondrial	ENSMUSG00000046338	NM_001081089
H2-K1	-	ENSMUSG00000061232	NM_001001892
H2afv	H2A histone family, member V	ENSMUSG00000041126	ENSMUST00000060240
H3f3b	H3 histone, family 3B	ENSMUSG00000016559	NM_008211
Hist1h2ao	histone cluster 1, H2ao	ENSMUSG00000060262	ENSMUST00000081342
Hmgb2	high mobility group box 2	ENSMUSG00000054717	NM_008252
Hnrnpk	-	ENSMUSG00000021546	BC089328
Hnrpa2b1	heterogeneous nuclear ribonucleoprotein A2/B1	ENSMUSG00000004980	AF073993
Hnrph1	heterogeneous nuclear ribonucleoprotein H1	ENSMUSG00000007850	NM_021510
Hnrph3	heterogeneous nuclear ribonucleoprotein H3	ENSMUSG00000020069	NM_001079824
Hnrpk	heterogeneous nuclear ribonucleoprotein K	ENSMUSG00000021546	NM_025279
Hnrpm	heterogeneous nuclear ribonucleoprotein M	ENSMUSG00000059208	NM_029804
Hsp90b1	heat shock protein 90kDa beta (Grp94), member 1	ENSMUSG00000020048	NM_011631
Jak3	Janus kinase 3	ENSMUSG00000031805	NM_010589
Khdrbs3	KH domain containing, RNA binding, signal transduction associated 3	ENSMUSG00000022332	NM_010158
Lsm8	LSM8 homolog, U6 small nuclear RNA associated (S. cerevisiae)	ENSMUSG00000044155	NM_133939
Mael	maelstrom homolog (Drosophila)	ENSMUSG00000040629	NM_175296
Mt2	metallothionein 2	ENSMUSG00000031762	NM_008630
Mtmr6	myotubularin related protein 6	ENSMUSG00000021987	NM_144843
Myef2	myelin basic protein expression factor 2, repressor	ENSMUSG00000049230	AK129336
Myst2	MYST histone acetyltransferase 2	ENSMUSG00000038909	NM_177619
Nudc	nuclear distribution gene C homolog (Aspergillus)	ENSMUSG00000028851	NM_010948
P4hb	prolyl 4-hydroxylase, beta polypeptide	ENSMUSG00000025130	NM_011032
Pcgf5	polycomb group ring finger 5	ENSMUSG00000024805	NM_029508
Piwil1	piwi-like homolog 1 (Drosophila)	ENSMUSG00000029423	NM_021311
Pomp	proteasome maturation protein	ENSMUSG00000029649	NM_025624
Ppia	peptidylprolyl isomerase A	ENSMUSG00000062933	NM_008907
Prc1	protein regulator of cytokinesis 1	ENSMUSG00000038943	NM_145150
Psip1	PC4 and SFRS1 interacting protein 1	ENSMUSG00000028484	BC052177
Psmb1	proteasome (prosome, macropain) subunit, beta type 1	ENSMUSG00000014769	NM_011185
Psmb4	proteasome (prosome, macropain) subunit, beta type 4	ENSMUSG00000005779	NM_008945
Rheb	RAS-homolog enriched in brain	ENSMUSG00000028945	NM_053075
Rpl15	ribosomal protein L15	ENSMUSG00000012405	NM_025586
Rpl5	ribosomal protein L5	ENSMUSG00000058558	NM_016980
Rpl7a	ribosomal protein L7a	ENSMUSG00000062647	NM_013721
Rps16	ribosomal protein S16	ENSMUSG00000037563	NM_013647
Rps27a	ribosomal protein S27a	ENSMUSG00000020460	NM_001033865
Scrib	scribbled homolog (Drosophila)	ENSMUSG00000022568	NM_134089
Setx	senataxin	ENSMUSG00000043535	NM_198033
Sf3b2	splicing factor 3b, subunit 2	ENSMUSG00000024853	NM_030109
Sfrs1	splicing factor, arginine/serine-rich 1 (ASF/SF2)	ENSMUSG00000090049	NM_001078167
Sfrs2	splicing factor, arginine/serine-rich 2 (SC-35)	ENSMUSG00000034120	U14648
Sfrs5	splicing factor, arginine/serine-rich 5 (SRp40, HRS)	ENSMUSG00000021134	NM_001079695
Slbp	stem-loop binding protein	ENSMUSG00000004642	NM_009193
Snrp70	U1 small nuclear ribonucleoprotein polypeptide A	ENSMUSG00000063511	NM_009224
Snrpb	small nuclear ribonucleoprotein B	ENSMUSG00000027404	NM_009225
Son	Son cell proliferation protein	ENSMUSG00000022961	NM_178880
Srp14	signal recognition particle 14	ENSMUSG00000009549	NM_009273
Stk25	serine/threonine kinase 25 (yeast)	ENSMUSG00000026277	NM_021537
Stmn1	stathmin 1	ENSMUSG00000028832	NM_019641
Sumo1	SMT3 suppressor of mif two 3 homolog 1 (yeast)	ENSMUSG00000026021	NM_009460
Sumo2	SMT3 suppressor of mif two 3 homolog 2 (yeast)	ENSMUSG00000020738	NM_133354
Sycp1	synaptonemal complex protein 1	ENSMUSG00000027855	NM_011516
Tdrd1	tudor domain containing 1	ENSMUSG00000025081	NM_001002241
Tex101	testis expressed gene 101	ENSMUSG00000062773	NM_019981
Thoc4	THO complex 4	ENSMUSG00000025134	NM_011568
Tmem66	transmembrane protein 66	ENSMUSG00000031532	NM_026432
Ube2t	ubiquitin-conjugating enzyme E2T (putative)	ENSMUSG00000026429	NM_026024
Unc50	unc-50 homolog (C. elegans)	ENSMUSG00000026111	NM_026123
Unc84a	unc-84 homolog A (C. elegans)	ENSMUSG00000036817	NM_024451
Uqcrc2	ubiquinol cytochrome c reductase core protein 2	ENSMUSG00000030884	NM_025899
Vapa	vesicle-associated membrane protein, associated protein A	ENSMUSG00000024091	NM_013933
Vcp	valosin containing protein	ENSMUSG00000028452	NM_009503
Wdr61	WD repeat domain 61	ENSMUSG00000061559	NM_001025375
Zcd1	zinc finger, CDGSH-type domain 1	ENSMUSG00000037710	NM_134007
