# Supplementary material for: Transcriptome profiling of mice testes following low dose irradiation
Source: Reprod Biol Endocrinol. 2013 May 28;11:50. doi: 10.1186/1477-7827-11-50 (PMC3672050; doi:10.1186/1477-7827-11-50)
Supplement: Additional file 3: Table S2 — Gene names and identifiers of the 164 transcripts assigned cluster 2 based on the cluster analysis of the subset of 988 transcripts. [file 1477-7827-11-50-S3.xls]

## Sheet: Cl. 2 Spermatocytes (n=164)
Gene symbol	Gene name	Ensembl ID	Agilent systematic ID
-	-	-	BF149456
-	-	-	ENSMUST00000041178
-	-	-	NAP091803-1
-	-	-	NAP114294-1
-	-	-	XM_001004069
-	-	-	XM_001477893
-	-	-	XM_001481318
-	-	-	XM_128161
-	-	-	XM_357002
1110004E09Rik	RIKEN cDNA 1110004E09 gene	ENSMUSG00000022972	NM_026502
1500011H22Rik	RIKEN cDNA 1500011H22 gene	ENSMUSG00000029463	NM_026883
1700010B08Rik	RIKEN cDNA 1700010B08 gene	ENSMUSG00000057047	ENSMUST00000073081
1700012A16Rik	RIKEN cDNA 1700012A16 gene	ENSMUSG00000042708	NM_001033162
1700013N18Rik	-	ENSMUSG00000063447	ENSMUST00000072578
1700018B24Rik	-	ENSMUSG00000037910	ENSMUST00000036023
1700018F24Rik	RIKEN cDNA 1700018F24 gene	ENSMUSG00000029620	NM_027069
1700020D05Rik	RIKEN cDNA 1700020D05 gene	-	NM_023781
1700029M20Rik	RIKEN cDNA 1700029M20 gene	-	AK006510
1700029P11Rik	RIKEN cDNA 1700029P11 gene	ENSMUSG00000061633	NM_025503
1700102P08Rik	RIKEN cDNA 1700102P08 gene	ENSMUSG00000032611	NM_053216
2400006H24Rik	RIKEN cDNA 2400006H24 gene	ENSMUSG00000032892	NM_021329
2410018G20Rik	RIKEN cDNA 2410018G20 gene	ENSMUSG00000022671	NM_029354
4733401H18Rik	RIKEN cDNA 4733401H18 gene	ENSMUSG00000070283	NM_023247
4921506J03Rik	RIKEN cDNA 4921506J03 gene	ENSMUSG00000074748	NM_001033474
4930449I24Rik	RIKEN cDNA 4930449I24 gene	ENSMUSG00000079093	NM_026136
4930511M11Rik	RIKEN cDNA 4930511M11 gene	ENSMUSG00000014529	NM_029141
4930544G11Rik	RIKEN cDNA 4930544G11 gene	ENSMUSG00000036463	ENSMUST00000043382
4933411K20Rik	RIKEN cDNA 4933411K20 gene	ENSMUSG00000031631	NM_025747
4933421I07Rik	RIKEN cDNA 4933421I07 gene	ENSMUSG00000030463	NM_027702
9030607L17Rik	RIKEN cDNA 9030607L17 gene	ENSMUSG00000055862	NM_027829
A430005L14Rik	RIKEN cDNA A430005L14 gene	ENSMUSG00000047613	NM_175287
Acyp1	acylphosphatase 1, erythrocyte (common) type	ENSMUSG00000008822	NM_025421
Adam2	a disintegrin and metallopeptidase domain 2	ENSMUSG00000022039	NM_009618
Ap1m1	adaptor-related protein complex AP-1, mu subunit 1	ENSMUSG00000003033	NM_007456
Aprt	adenine phosphoribosyl transferase	ENSMUSG00000006589	NM_009698
Arsa	arylsulfatase A	ENSMUSG00000022620	NM_009713
Art3	ADP-ribosyltransferase 3	ENSMUSG00000034842	NM_181728
Atp5e	ATP synthase, H+ transporting, mitochondrial F1 complex, epsilon subunit	ENSMUSG00000016252	NM_025983
Atp5j	ATP synthase, H+ transporting, mitochondrial F0 complex, subunit F	ENSMUSG00000022890	NM_016755
Atp6v1d	ATPase, H+ transporting, lysosomal V1 subunit D	ENSMUSG00000021114	NM_023721
Atxn2l	ataxin 2-like	ENSMUSG00000032637	NM_183020
Aurka	aurora kinase A	ENSMUSG00000027496	NM_011497
BC043118	cDNA sequence BC043118	ENSMUSG00000022723	NM_174848
BC051142	cDNA sequence BC051142	ENSMUSG00000057246	NM_001001177
Bcap29	B-cell receptor-associated protein 29	ENSMUSG00000020650	NM_007530
Birc5	baculoviral IAP repeat-containing 5	ENSMUSG00000017716	NM_001012273
Ccdc104	coiled-coil domain containing 104	ENSMUSG00000020462	NM_025740
Ccdc113	coiled-coil domain containing 113	ENSMUSG00000036598	NM_172914
Ccna1	cyclin A1	ENSMUSG00000027793	NM_007628
Ccnb2	cyclin B2	ENSMUSG00000032218	NM_007630
Cdc20	cell division cycle 20 homolog (S. cerevisiae)	ENSMUSG00000006398	NM_023223
Cdc42ep3	CDC42 effector protein (Rho GTPase binding) 3	ENSMUSG00000036533	NM_026514
Cenpv	-	ENSMUSG00000018509	ENSMUST00000018653
Cep72	centrosomal protein 72	ENSMUSG00000021572	NM_028959
Cklf	chemokine-like factor	ENSMUSG00000054400	NM_029295
Clgn	calmegin	ENSMUSG00000002190	NM_009904
Cog6	component of oligomeric golgi complex 6	ENSMUSG00000027742	NM_026225
Cox5a	cytochrome c oxidase, subunit Va	ENSMUSG00000000088	NM_007747
Crat	carnitine acetyltransferase	ENSMUSG00000026853	NM_007760
Creld2	cysteine-rich with EGF-like domains 2	ENSMUSG00000023272	NM_029720
Crsp7	cofactor required for Sp1 transcriptional activation, subunit 7	ENSMUSG00000045248	NM_027485
Csda	cold shock domain protein A	ENSMUSG00000030189	NM_011733
Ddt	D-dopachrome tautomerase	ENSMUSG00000001666	NM_010027
Ddx25	DEAD (Asp-Glu-Ala-Asp) box polypeptide 25	ENSMUSG00000032101	NM_013932
Ddx4	DEAD (Asp-Glu-Ala-Asp) box polypeptide 4	ENSMUSG00000021758	NM_010029
Dhx30	DEAH (Asp-Glu-Ala-His) box polypeptide 30	ENSMUSG00000032480	NM_133347
Diablo	diablo homolog (Drosophila)	ENSMUSG00000029433	NM_023232
Dkkl1	dickkopf-like 1	ENSMUSG00000030792	NM_015789
Dmrtb1	DMRT-like family B with proline-rich C-terminal, 1	-	XM_205469
Dnahc8	dynein, axonemal, heavy chain 8	ENSMUSG00000033826	NM_013811
Dnajb1	DnaJ (Hsp40) homolog, subfamily B, member 1	ENSMUSG00000005483	NM_018808
Dynlt1	dynein light chain Tctex-type 1	ENSMUSG00000000579	NM_009342
Dyrk3	dual-specificity tyrosine-(Y)-phosphorylation regulated kinase 3	ENSMUSG00000016526	NM_145508
Exosc5	exosome component 5	ENSMUSG00000061286	NM_138586
Fam48a	family with sequence similarity 48, member A	ENSMUSG00000027751	BC052702
Fbp1	fructose bisphosphatase 1	ENSMUSG00000069805	NM_019395
Ggnbp1	gametogenetin binding protein 1	ENSMUSG00000048731	NM_027544
Gk2	glycerol kinase 2	ENSMUSG00000050553	NM_010294
Gkap1	G kinase anchoring protein 1	ENSMUSG00000021552	NM_019832
Glt8d1	glycosyltransferase 8 domain containing 1	ENSMUSG00000021916	NM_029626
Gm739	gene model 739, (NCBI)	ENSMUSG00000070345	NM_001045527
Gpr160	-	ENSMUSG00000037661	ENSMUST00000046748
Grtp1	GH regulated TBC protein 1	ENSMUSG00000038515	NM_025768
Gstm5	glutathione S-transferase, mu 5	ENSMUSG00000004032	NM_010360
Gtf2e2	general transcription factor II E, polypeptide 2 (beta subunit)	ENSMUSG00000031585	NM_026584
Gtf2h1	general transcription factor II H, polypeptide 1	ENSMUSG00000006599	NM_008186
Gtl3	gene trap locus 3	ENSMUSG00000031796	NM_008187
H2afz	H2A histone family, member Z	ENSMUSG00000037894	NM_016750
Hint1	histidine triad nucleotide binding protein 1	ENSMUSG00000020267	NM_008248
Hist2h2ac	histone cluster 2, H2ac	ENSMUSG00000068855	NM_175662
Hist2h3c1	histone cluster 2, H3c1	ENSMUSG00000070392	NM_178216
Hspa2	heat shock protein 2	ENSMUSG00000059970	NM_008301
Ik	IK cytokine	ENSMUSG00000024474	NM_011879
Jmjd2d	jumonji domain containing 2D	ENSMUSG00000053914	NM_173433
Kctd19	potassium channel tetramerisation domain containing 19	ENSMUSG00000051648	NM_177791
Ldhal6b	lactate dehydrogenase A-like 6B	-	NM_175349
LOC545732	Speer1-like	-	AK077088
Lyar	Ly1 antibody reactive clone	ENSMUSG00000067367	NM_025281
Mad2l2	MAD2 mitotic arrest deficient-like 2 (yeast)	ENSMUSG00000029003	NM_027985
Mesp1	mesoderm posterior 1	ENSMUSG00000030544	NM_008588
MGC129481	similar to spermatogenesis associated glutamate (E)-rich protein 2	ENSMUSG00000070940	NM_001037919
Mgll	monoglyceride lipase	ENSMUSG00000033174	NM_011844
Mif4gd	MIF4G domain containing	ENSMUSG00000020743	NM_027162
Mns1	meiosis-specific nuclear structural protein 1	ENSMUSG00000032221	NM_008613
Morf4l1	mortality factor 4 like 1	ENSMUSG00000062270	NM_001039147
Mtl5	metallothionein-like 5, testis-specific (tesmin)	ENSMUSG00000024905	NM_001039657
Mum1	melanoma associated antigen (mutated) 1	ENSMUSG00000020156	NM_023431
Nek2	NIMA (never in mitosis gene a)-related expressed kinase 2	ENSMUSG00000026622	NM_010892
Nxt1	NTF2-related export protein 1	ENSMUSG00000036992	NM_019761
Oplah	5-oxoprolinase (ATP-hydrolysing)	ENSMUSG00000071724	AK005822
Pabpc2	poly A binding protein, cytoplasmic 2	ENSMUSG00000051732	NM_011033
Pbp2	phosphatidylethanolamine binding protein 2	ENSMUSG00000047104	NM_029595
Pde6d	phosphodiesterase 6D, cGMP-specific, rod, delta	ENSMUSG00000026239	NM_008801
Pebp1	phosphatidylethanolamine binding protein 1	ENSMUSG00000032959	NM_018858
Phospho2	phosphatase, orphan 2	ENSMUSG00000027088	NM_028521
Pmpcb	peptidase (mitochondrial processing) beta	ENSMUSG00000029017	NM_028431
Ppm1g	protein phosphatase 1G (formerly 2C), magnesium-dependent, gamma isoform	ENSMUSG00000029147	NM_008014
Ppp3ca	protein phosphatase 3, catalytic subunit, alpha isoform	ENSMUSG00000028161	NM_008913
Prm1	protamine 1	ENSMUSG00000022501	NM_013637
Prok2	prokineticin 2	ENSMUSG00000030069	NM_015768
Psip1	PC4 and SFRS1 interacting protein 1	ENSMUSG00000028484	NM_133948
Psmc3	proteasome (prosome, macropain) 26S subunit, ATPase 3	ENSMUSG00000002102	NM_008948
Ptges3	prostaglandin E synthase 3 (cytosolic)	ENSMUSG00000071072	NM_019766
Pttg1	pituitary tumor-transforming 1	ENSMUSG00000020415	NM_013917
Rasl2-9	RAS-like, family 2, locus 9	-	NM_009028
Rdh11	-	ENSMUSG00000066441	AY039032
Rdh11	retinol dehydrogenase 11	ENSMUSG00000066441	NM_021557
Rhbdd3	rhomboid domain containing 3	ENSMUSG00000034175	NM_177370
Rnf166	ring finger protein 166	ENSMUSG00000014470	NM_001033142
Rnf32	-	ENSMUSG00000029130	ENSMUST00000001247
Rnf32	ring finger protein 32	ENSMUSG00000029130	NM_021470
Ropn1l	ropporin 1-like	ENSMUSG00000022236	NM_145852
rp9	retinitis pigmentosa 9 (human)	ENSMUSG00000032239	NM_018739
Rshl2b	radial spokehead-like 2B	ENSMUSG00000073471	NM_025789
Sccpdh	saccharopine dehydrogenase (putative)	ENSMUSG00000038936	NM_178653
Sdf2l1	stromal cell-derived factor 2-like 1	ENSMUSG00000022769	NM_022324
Slc2a3	solute carrier family 2 (facilitated glucose transporter), member 3	ENSMUSG00000003153	NM_011401
Snrpc	U1 small nuclear ribonucleoprotein C	ENSMUSG00000024217	NM_011432
Snx1	sorting nexin 1	ENSMUSG00000032382	NM_019727
Sod2	superoxide dismutase 2, mitochondrial	ENSMUSG00000006818	NM_013671
Spag6	sperm associated antigen 6	ENSMUSG00000022783	NM_015773
Stk33	serine/threonine kinase 33	-	XM_358897
Suclg1	succinate-CoA ligase, GDP-forming, alpha subunit	ENSMUSG00000052738	NM_019879
Taf9	TAF9 RNA polymerase II, TATA box binding protein (TBP)-associated factor	ENSMUSG00000052293	NM_001015889
Tbcc	tubulin-specific chaperone c	ENSMUSG00000036430	NM_178385
Tbpl1	TATA box binding protein-like 1	ENSMUSG00000071359	NM_011603
Tcp11	t-complex protein 11	ENSMUSG00000062859	NM_013687
Tcte3	t-complex-associated testis expressed 3	ENSMUSG00000079707	NM_198104
Tdrd6	tudor domain containing 6	ENSMUSG00000040140	NM_198418
Tdrd7	tudor domain containing 7	ENSMUSG00000035517	NM_146142
Tekt1	tektin 1	ENSMUSG00000020799	NM_011569
Tmem97	transmembrane protein 97	ENSMUSG00000037278	NM_133706
Tnp1	transition protein 1	ENSMUSG00000026182	NM_009407
Tsga2	testis specific gene A2	ENSMUSG00000024033	NM_025290
Ttc4	tetratricopeptide repeat domain 4	ENSMUSG00000025413	NM_028209
Tuba3	tubulin, alpha 3	ENSMUSG00000067702	NM_009446
Txnrd3	thioredoxin reductase 3	ENSMUSG00000000811	NM_153162
Ubb	ubiquitin B	ENSMUSG00000019505	NM_011664
Ube2s	ubiquitin-conjugating enzyme E2S	ENSMUSG00000060860	AK003078
Ube2s	ubiquitin-conjugating enzyme E2S	ENSMUSG00000060860	NM_133777
Vrk3	vaccinia related kinase 3	ENSMUSG00000002205	NM_133945
Wdr16	WD repeat domain 16	ENSMUSG00000020904	NM_027963
Zmynd10	zinc finger, MYND domain containing 10	ENSMUSG00000010044	NM_053253
Zpbp2	zona pellucida binding protein 2	ENSMUSG00000017195	NM_027061
