# Supplementary material for: Transcriptome profiling of mice testes following low dose irradiation
Source: Reprod Biol Endocrinol. 2013 May 28;11:50. doi: 10.1186/1477-7827-11-50 (PMC3672050; doi:10.1186/1477-7827-11-50)
Supplement: Additional file 4: Table S3 — Gene names and identifiers of the 246 transcripts assigned to cluster 3 based on the cluster analysis of the subset of 988 transcripts. [file 1477-7827-11-50-S4.xls]

## Sheet: Cl. 3 Early spermatids (n=246)
Gene symbol	Gene name	Ensembl ID	Agilent systematic ID
-	-	-	AB045716
-	-	-	AK007258
-	-	-	AK014352
-	-	-	AK016052
-	-	-	AK029544
-	-	-	AK076630
-	-	-	AK132798
-	-	-	AK148316
-	-	-	AV045951
-	-	-	AV046371
-	-	-	A_51_P370934
-	-	-	BC060150
-	-	-	BU937731
-	-	-	BU939301
-	-	-	BU961425
-	-	-	CA464019
-	-	-	CA464754
-	-	-	CA490034
-	-	-	CN839396
-	-	-	ENSMUSG00000020191	-
-	-	-	NAP068347-1
-	-	-	NAP102279-1
-	-	-	NAP102831-1
-	-	-	NAP113912-1
-	-	-	NR_003638
-	-	-	XM_001002726
-	-	-	XM_001473262
-	-	-	XM_001481306
-	-	-	XM_133717
-	-	-	XM_134639
-	-	-	XM_181371
-	-	-	XM_354556
-	-	-	XM_484951
-	-	-	XM_993553
1190002A17Rik	RIKEN cDNA 1190002A17 gene	ENSMUSG00000026807	NM_001033874
1700001D09Rik	RIKEN cDNA 1700001D09 gene	ENSMUSG00000074344	NM_027025
1700001E04Rik	RIKEN cDNA 1700001E04 gene	ENSMUSG00000079403	NM_029288
1700001F09Rik	RIKEN cDNA 1700001F09 gene	ENSMUSG00000072603	NM_027940
1700001J03Rik	RIKEN cDNA 1700001J03 gene	ENSMUSG00000060835	NM_001008547
1700001P01Rik	RIKEN cDNA 1700001P01 gene	ENSMUSG00000018543	NM_028156
1700003F12Rik	RIKEN cDNA 1700003F12 gene	ENSMUSG00000038523	NM_029305
1700007I06Rik	RIKEN cDNA 1700007I06 gene	ENSMUSG00000044056	NM_027031
1700007K09Rik	RIKEN cDNA 1700007K09 gene	ENSMUSG00000030858	NM_027037
1700007K13Rik	RIKEN cDNA 1700007K13 gene	ENSMUSG00000026831	NM_027040
1700010M22Rik	RIKEN cDNA 1700010M22 gene	ENSMUSG00000027431	NM_025490
1700011A15Rik	RIKEN cDNA 1700011A15 gene	ENSMUSG00000063971	NM_025487
1700012B07Rik	-	ENSMUSG00000020617	AK132924
1700013D24Rik	RIKEN cDNA 1700013D24 gene	-	BU939569
1700013G24Rik	RIKEN cDNA 1700013G24 gene	ENSMUSG00000041399	NM_027063
1700015E13Rik	RIKEN cDNA 1700015E13 gene	ENSMUSG00000042800	NM_001039593
1700016G05Rik	RIKEN cDNA 1700016G05 gene	ENSMUSG00000029909	NM_026317
1700016K19Rik	RIKEN cDNA 1700016K19 gene	ENSMUSG00000053783	NM_198637
1700018B08Rik	RIKEN cDNA 1700018B08 gene	ENSMUSG00000031809	NM_029597
1700018L24Rik	RIKEN cDNA 1700018L24 gene	ENSMUSG00000031512	NM_029326
1700020C07Rik	RIKEN cDNA 1700020C07 gene	ENSMUSG00000017767	BC116354
1700020L24Rik	RIKEN cDNA 1700020L24 gene	ENSMUSG00000035085	NM_025492
1700021F07Rik	RIKEN cDNA 1700021F07 gene	ENSMUSG00000027518	ENSMUST00000029023
1700023F06Rik	-	ENSMUSG00000020940	BC100507
1700026J04Rik	RIKEN cDNA 1700026J04 gene	-	AK006388
1700029G01Rik	RIKEN cDNA 1700029G01 gene	ENSMUSG00000073758	NM_025856
1700029I15Rik	RIKEN cDNA 1700029I15 gene	ENSMUSG00000044916	NM_183112
1700029J07Rik	RIKEN cDNA 1700029J07 gene	ENSMUSG00000071103	NM_001033148
1700054F22Rik	RIKEN cDNA 1700054F22 gene	ENSMUSG00000015242	XM_485380
1700063I17Rik	RIKEN cDNA 1700063I17 gene	ENSMUSG00000030859	NM_183272
1700065I17Rik	RIKEN cDNA 1700065I17 gene	ENSMUSG00000032900	NM_026099
1700067P10Rik	RIKEN cDNA 1700067P10 gene	ENSMUSG00000021545	NM_026625
1700086L19Rik	RIKEN cDNA 1700086L19 gene	-	XM_358420
1700093K21Rik	RIKEN cDNA 1700093K21 gene	ENSMUSG00000020286	AK007052
1700093K21Rik	RIKEN cDNA 1700093K21 gene	ENSMUSG00000020286	NM_026105
1700094C09Rik	RIKEN cDNA 1700094C09 gene	ENSMUSG00000010435	NM_024279
1700109H08Rik	-	ENSMUSG00000008307	NM_029843
1700123K08Rik	RIKEN cDNA 1700123K08 gene	ENSMUSG00000029526	NM_029693
1700126L10Rik	RIKEN cDNA 1700126L10 gene	ENSMUSG00000017720	AK007294
1810063B07Rik	RIKEN cDNA 1810063B07 gene	ENSMUSG00000045107	ENSMUST00000059666
2410116G06Rik	RIKEN cDNA 2410116G06 gene	ENSMUSG00000070708	NM_026630
2510048L02Rik	RIKEN cDNA 2510048L02 gene	ENSMUSG00000006241	NM_025977
2700078E11Rik	RIKEN cDNA 2700078E11 gene	ENSMUSG00000033417	NM_030197
4921510H08Rik	RIKEN cDNA 4921510H08 gene	ENSMUSG00000047025	NM_025724
4921511H03Rik	RIKEN cDNA 4921511H03 gene	ENSMUSG00000040514	AK133311
4921520G13Rik	RIKEN cDNA 4921520G13 gene	ENSMUSG00000029607	NM_025732
4921521K07Rik	RIKEN cDNA 4921521K07 gene	ENSMUSG00000033794	NM_027599
4921530D09Rik	RIKEN cDNA 4921530D09 gene	ENSMUSG00000026940	AK014983
4921530L21Rik	RIKEN cDNA 4921530L21 gene	ENSMUSG00000034689	NM_025733
4921534H16Rik	RIKEN cDNA 4921534H16 gene	-	AK014999
4922503N01Rik	RIKEN cDNA 4922503N01 gene	ENSMUSG00000028555	NM_153392
4922505E12Rik	RIKEN cDNA 4922505E12 gene	ENSMUSG00000043429	NM_001033547
4930404H21Rik	RIKEN cDNA 4930404H21 gene	ENSMUSG00000030976	NM_028654
4930404N11Rik	RIKEN cDNA 4930404N11 gene	ENSMUSG00000020234	NM_001014836
4930431J08Rik	RIKEN cDNA 4930431J08 gene	ENSMUSG00000027520	XM_991644
4930511I11Rik	RIKEN cDNA 4930511I11 gene	ENSMUSG00000024223	NM_026290
4930517K23Rik	RIKEN cDNA 4930517K23 gene	ENSMUSG00000037307	NM_207275
4930522H14Rik	RIKEN cDNA 4930522H14 gene	ENSMUSG00000060491	NM_026291
4930526D03Rik	RIKEN cDNA 4930526D03 gene	ENSMUSG00000045794	NM_199023
4930527J03Rik	RIKEN cDNA 4930527J03 gene	-	XM_982795
4930573C08Rik	RIKEN cDNA 4930573C08 gene	-	AK016287
4930579C12Rik	predicted gene 2396	ENSMUSG00000074146	ENSMUST00000098484
4930579C15Rik	RIKEN cDNA 4930579C15 gene	ENSMUSG00000028575	NM_027089
4930579J09Rik	RIKEN cDNA 4930579J09 gene	ENSMUSG00000035179	NM_133689
4933404G15Rik	-	ENSMUSG00000022784	AK016649
4933422H20Rik	RIKEN cDNA 4933422H20 gene	ENSMUSG00000070332	NM_001033775
Abhd2	abhydrolase domain containing 2	ENSMUSG00000039202	NM_018811
Acrv1	acrosomal vesicle protein 1	ENSMUSG00000032110	NM_007391
Actl7b	actin-like 7b	ENSMUSG00000070980	NM_025271
Adam24	a disintegrin and metallopeptidase domain 24 (testase 1)	ENSMUSG00000046723	NM_010086
Akap3	A kinase (PRKA) anchor protein 3	ENSMUSG00000030344	NM_009650
Amac1	acyl-malonyl condensing enzyme 1	ENSMUSG00000018776	NM_019871
Ankrd5	ankyrin repeat domain 5	ENSMUSG00000074771	AK029804
Apobec4	apolipoprotein B mRNA editing enzyme, catalytic polypeptide-like 4 (putative)	ENSMUSG00000055547	NM_001081197
Aptx	aprataxin	ENSMUSG00000028411	NM_025545
Aqp7	aquaporin 7	ENSMUSG00000028427	AB010100
Aqp7	aquaporin 7	ENSMUSG00000028427	NM_007473
Arpm1	actin related protein M1	ENSMUSG00000037737	NM_029690
Arrdc5	arrestin domain containing 5	ENSMUSG00000073380	NM_029799
Asb9	ankyrin repeat and SOCS box-containing protein 9	ENSMUSG00000031384	NM_027027
Asns	asparagine synthetase	ENSMUSG00000029752	NM_012055
Atp6v1e2	ATPase, H+ transporting, lysosomal V1 subunit E2	ENSMUSG00000053375	NM_029121
BC007180	RIKEN cDNA 4922501L14 gene	ENSMUSG00000042943	ENSMUST00000051862
BC048502	cDNA sequence BC048502	ENSMUSG00000053508	NM_177631
BC048507	cDNA sequence BC048507	ENSMUSG00000064063	NM_001001185
BC048562	cDNA sequence BC048562	ENSMUSG00000050641	NM_001004192
BC049762	cDNA sequence BC049762	ENSMUSG00000045942	NM_177567
BC061194	cDNA sequence BC061194	ENSMUSG00000037708	NM_001001334
BC061237	cDNA sequence BC061237	ENSMUSG00000072145	NM_198677
BC089491	cDNA sequence BC089491	ENSMUSG00000046750	NM_175033
Best1	bestrophin 1	ENSMUSG00000037418	NM_011913
Cabyr	calcium-binding tyrosine-(Y)-phosphorylation regulated (fibrousheathin 2)	ENSMUSG00000024430	NM_027687
Cast	calpastatin	ENSMUSG00000021585	NM_009817
Catsper3	cation channel, sperm associated 3	ENSMUSG00000021499	NM_029772
Ccdc101	coiled-coil domain containing 101	ENSMUSG00000030714	NM_029339
Ccin	calicin	ENSMUSG00000070999	NM_001002787
Cdc34	cell division cycle 34 homolog (S. cerevisiae)	ENSMUSG00000020870	AK136078
Cdc34	cell division cycle 34 homolog (S. cerevisiae)	ENSMUSG00000020307	NM_177613
Cdkn3	cyclin-dependent kinase inhibitor 3	ENSMUSG00000037628	ENSMUST00000067426
Chn1	chimerin (chimaerin) 1	ENSMUSG00000056486	NM_029716
Cldnd2	claudin domain containing 2	ENSMUSG00000038973	NM_028849
Col22a1	-	ENSMUSG00000079022	ENSMUST00000110056
Cpeb2	cytoplasmic polyadenylation element binding protein 2	ENSMUSG00000039782	NM_175937
Creb3l4	cAMP responsive element binding protein 3-like 4	ENSMUSG00000027938	NM_030080
Csnk2b	casein kinase 2, beta polypeptide	ENSMUSG00000024387	NM_009975
Cst13	cystatin 13	ENSMUSG00000036924	NM_027024
Cypt2	cysteine-rich perinuclear theca 2	-	NM_173436
Cypt3	cysteine-rich perinuclear theca 3	ENSMUSG00000048573	NM_173367
Cypt9	cysteine-rich perinuclear theca 9	ENSMUSG00000047995	NM_001039942
D11Wsu47e	DNA segment, Chr 11, Wayne State University 47, expressed	ENSMUSG00000041623	NM_177777
Ddc8	testis specific protein, Ddc8	ENSMUSG00000076433	NM_021440
Dgat2	diacylglycerol O-acyltransferase 2	ENSMUSG00000030747	NM_026384
Dnajb13	DnaJ (Hsp40) related, subfamily B, member 13	ENSMUSG00000030708	NM_153527
Dnajb3	DnaJ (Hsp40) homolog, subfamily B, member 3	ENSMUSG00000081984	NM_008299
Dnajc18	DnaJ (Hsp40) homolog, subfamily C, member 18	ENSMUSG00000024350	NM_029669
Dpysl3	dihydropyrimidinase-like 3	ENSMUSG00000024501	NM_009468
Dusp13	dual specificity phosphatase 13	ENSMUSG00000021768	NM_001007268
Efcab3	-	ENSMUSG00000020690	NM_001081046
Efhb	EF hand domain family, member B	ENSMUSG00000023931	NM_172497
Enah	enabled homolog (Drosophila)	ENSMUSG00000022995	NM_010135
Fam154a	family with sequence similarity 154, member A	ENSMUSG00000028492	NM_001081096
Fam50b	family with sequence similarity 50, member B	ENSMUSG00000038246	AK007247
Fam71e1	-	ENSMUSG00000051113	BC049752
Fbxl13	F-box and leucine-rich repeat protein 13	ENSMUSG00000048520	NM_177076
Fhl5	four and a half LIM domains 5	ENSMUSG00000028259	NM_021318
Ftmt	ferritin mitochondrial	ENSMUSG00000024510	NM_026286
Fyb	FYN binding protein	ENSMUSG00000022148	NM_011815
Galntl5	UDP-N-acetyl-alpha-D-galactosamine:polypeptide N-acetylgalactosaminyltransferase-like 5	ENSMUSG00000028938	NM_026449
Got1l1	glutamic-oxaloacetic transaminase 1-like 1	ENSMUSG00000039720	NM_029674
Gsg2	germ cell-specific gene 2	ENSMUSG00000050107	NM_010353
Gtf2a1lf	general transcription factor II A, 1-like factor	ENSMUSG00000024154	NM_023630
Gtsf1	-	ENSMUSG00000022487	ENSMUST00000023129
Hils1	histone H1-like protein in spermatids 1	ENSMUSG00000038994	NM_018792
Hist1h2ak	histone cluster 1, H2ak	ENSMUSG00000063021	NM_178183
Hist1h2bm	histone cluster 1, H2bm	ENSMUSG00000058189	NM_178200
Hist1h2bp	-	ENSMUSG00000069308	AK076671
Hist1h4a	histone cluster 1, H4a	ENSMUSG00000060093	NM_178192
Hist1h4f	histone cluster 1, H4f	ENSMUSG00000069274	NM_175655
Hist2h2aa1	histone cluster 2, H2aa1	ENSMUSG00000070392	NM_013549
Hist2h2ac	histone cluster 2, H2ac	ENSMUSG00000068855	ENSMUST00000090782
Hsfy2	heat shock transcription factor, Y linked 2	ENSMUSG00000045336	NM_027661
Ihpk1	inositol hexaphosphate kinase 1	ENSMUSG00000032594	NM_013785
Isg20	interferon-stimulated protein	ENSMUSG00000039236	NM_020583
Izumo1	izumo sperm-egg fusion 1	ENSMUSG00000064158	NM_001018013
Kcne3	potassium voltage-gated channel, Isk-related subfamily, gene 3	ENSMUSG00000035165	NM_020574
Kif2b	kinesin family member 2B	ENSMUSG00000046755	NM_028547
LOC434960	similar to spermiogenesis specific transcript on the Y 2	ENSMUSG00000079676	NM_001025241
LOC435023	similar to spermiogenesis specific transcript on the Y 2	ENSMUSG00000079683	NM_001017394
LOC666145	hypothetical protein LOC666145	-	XM_981898
Lrrc27	leucine rich repeat containing 27	ENSMUSG00000015980	NM_027164
Lypd4	Ly6/Plaur domain containing 4	ENSMUSG00000062732	NM_182785
Lyzl4	lysozyme-like 4	ENSMUSG00000032530	NM_026915
Lyzl6	lysozyme-like 6	ENSMUSG00000020945	NM_027083
Mak	male germ cell-associated kinase	ENSMUSG00000021363	NM_008547
Mbd3l1	methyl-CpG binding domain protein 3-like 1	ENSMUSG00000038691	NM_028557
Mmel1	membrane metallo-endopeptidase-like 1	ENSMUSG00000058183	NM_013783
Mospd4	motile sperm domain containing 4	ENSMUSG00000046487	AK076850
Mtx1	metaxin 1	ENSMUSG00000064068	NM_013604
Mycbpap	Mycbp associated protein	ENSMUSG00000039110	NM_170671
Odf3	outer dense fiber of sperm tails 3	ENSMUSG00000025482	AK005883
Osbpl10	oxysterol binding protein-like 10	ENSMUSG00000040875	NM_148958
Pdzk1ip1	PDZK1 interacting protein 1	ENSMUSG00000028716	NM_026018
Penk1	preproenkephalin 1	ENSMUSG00000045573	NM_001002927
Pex2	peroxin 2	ENSMUSG00000027674	NM_021483
Pfn3	profilin 3	ENSMUSG00000044444	NM_029303
Pi4k2b	phosphatidylinositol 4-kinase type 2 beta	ENSMUSG00000029186	NM_028744
Pphln1	periphilin 1	ENSMUSG00000036167	NM_175363
Prkg1	protein kinase, cGMP-dependent, type I	ENSMUSG00000052920	NM_011160
Psd3	pleckstrin and Sec7 domain containing 3	ENSMUSG00000030465	NM_030263
Rbms1	RNA binding motif, single stranded interacting protein 1	ENSMUSG00000026970	NM_020296
Rnf148	ring finger protein 148	ENSMUSG00000078179	AK017027
Ropn1	ropporin, rhophilin associated protein 1	ENSMUSG00000022832	NM_030744
RP23-273O7.4	similar to Hypothetical protein MGC26988	ENSMUSG00000020401	NM_001013783
Rsnl2	restin-like 2	ENSMUSG00000024059	NM_030179
Samd4	sterile alpha motif domain containing 4	ENSMUSG00000021838	NM_001037221
Slc16a7	solute carrier family 16 (monocarboxylic acid transporters), member 7	ENSMUSG00000020102	NM_011391
Slc22a14	solute carrier family 22 (organic cation transporter), member 14	ENSMUSG00000070280	NM_001037749
Snrpd2	small nuclear ribonucleoprotein D2	ENSMUSG00000040824	NM_026943
Spaca1	sperm acrosome associated 1	ENSMUSG00000028264	NM_026293
Spaca3	sperm acrosome associated 3	ENSMUSG00000053184	NM_029367
Spaca4	sperm acrosome associated 4	ENSMUSG00000070563	NM_027055
Spag4	sperm associated antigen 4	ENSMUSG00000038180	NM_139151
Spag4l	sperm associated antigen 4-like	ENSMUSG00000027480	NM_029599
Spam1	sperm adhesion molecule 1	ENSMUSG00000029682	NM_001079875
Spata19	spermatogenesis associated 19	ENSMUSG00000031991	NM_029299
Spata9	spermatogenesis associated 9	ENSMUSG00000021590	NM_029343
Sqrdl	sulfide quinone reductase-like (yeast)	ENSMUSG00000005803	NM_021507
Stk39	serine/threonine kinase 39, STE20/SPS1 homolog (yeast)	ENSMUSG00000027030	NM_016866
Tbc1d21	TBC1 domain family, member 21	ENSMUSG00000036244	BC100468
Tekt2	tektin 2	ENSMUSG00000028845	NM_011902
Tekt4	tektin 4	ENSMUSG00000024175	NM_027951
Tesp1	testicular serine protease 1	ENSMUSG00000026125	NM_009355
Tex21	testis expressed gene 21	ENSMUSG00000021056	NM_019784
Tex22	testis expressed gene 22	ENSMUSG00000012211	NM_029381
Tmco2	transmembrane and coiled-coil domains 2	ENSMUSG00000078577	NM_001081312
Tmco5	transmembrane and coiled-coil domains 5	ENSMUSG00000027355	NM_026104
Tmem144	transmembrane protein 144	ENSMUSG00000027956	NM_027495
Tmem190	transmembrane protein 190	ENSMUSG00000013091	ENSMUST00000013235
Tnp2	transition protein 2	ENSMUSG00000043050	NM_013694
Tor1aip1	torsin A interacting protein 1	ENSMUSG00000026466	NM_144791
Tsc22d4	-	ENSMUSG00000029723	ENSMUST00000110983
Tsga8	testis specific gene A8	ENSMUSG00000035522	AB032764
Tssk1	testis-specific serine kinase 1	ENSMUSG00000041566	NM_009435
Tssk2	testis-specific serine kinase 2	ENSMUSG00000045521	NM_009436
Tssk4	testis-specific serine kinase 4	ENSMUSG00000007591	EF127822
Tssk4	testis-specific serine kinase 4	ENSMUSG00000007591	NM_027673
Tuba8	tubulin, alpha 8	ENSMUSG00000030137	NM_017379
Tulp2	tubby-like protein 2	ENSMUSG00000023467	NM_008807
Xmr	Xlr-related, meiosis regulated	ENSMUSG00000073253	NM_009529
Zdhhc19	zinc finger, DHHC domain containing 19	ENSMUSG00000052363	NM_199309
Zp3r	zona pellucida 3 receptor	ENSMUSG00000042554	NM_009581
Zpbp	zona pellucida binding protein	ENSMUSG00000020193	NM_015785
