# Supplementary material for: Transcriptome profiling of mice testes following low dose irradiation
Source: Reprod Biol Endocrinol. 2013 May 28;11:50. doi: 10.1186/1477-7827-11-50 (PMC3672050; doi:10.1186/1477-7827-11-50)
Supplement: Additional file 5: Table S4 — Gene names and identifiers of the 273 transcripts assigned cluster 4 based on the cluster analysis of the subset of 988 transcripts. [file 1477-7827-11-50-S5.xls]

## Sheet: Cl. 4 Late spermatids (n=273)
Gene symbol	Gene name	Ensembl ID	Agilent systematic ID
-	-	-	AK006230
-	-	-	AK016512
-	-	-	AK034299
-	-	-	A_51_P395309
-	-	-	A_51_P507578
-	-	-	BC049642
-	-	-	BC050813
-	-	-	BU936803
-	-	-	BU938589
-	-	-	BU939175
-	-	-	BU962309
-	-	-	BY706734
-	-	-	CA463464
-	-	-	CA464528
-	-	ENSMUSG00000071033	ENSMUST00000095183
-	-	-	NAP028759-1
-	-	-	NAP029491-1
-	-	-	ENSMUSG00000078346	-
-	-	-	ENSMUSG00000056815	-
-	-	-	ENSMUSG00000078593	-
-	-	-	NP060995
-	-	-	NR_004448
-	-	-	XM_001479088
-	-	-	XM_001479212
-	-	-	XM_131605
-	-	-	XM_286464
-	-	-	XM_355035
1110017D15Rik	RIKEN cDNA 1110017D15 gene	ENSMUSG00000028441	NM_001048005
1700001C02Rik	RIKEN cDNA 1700001C02 gene	ENSMUSG00000029182	NM_029285
1700001O22Rik	RIKEN cDNA 1700001O22 gene	ENSMUSG00000044320	NM_198000
1700003O08Rik	RIKEN cDNA 1700003O08 gene	-	AK005653
1700007J24Rik	RIKEN cDNA 1700007J24 gene	-	AK005727
1700009J07Rik	RIKEN cDNA 1700009J07 gene	-	AK005796
1700009N14Rik	RIKEN cDNA 1700009N14 gene	ENSMUSG00000028287	NM_001081095
1700010D01Rik	RIKEN cDNA 1700010D01 gene	ENSMUSG00000071721	NM_029590
1700011F03Rik	RIKEN cDNA 1700011F03 gene	ENSMUSG00000051896	NM_028825
1700011H22Rik	-	ENSMUSG00000028533	BC099579
1700012A03Rik	RIKEN cDNA 1700012A03 gene	ENSMUSG00000029766	NM_029587
1700012L04Rik	RIKEN cDNA 1700012L04 gene	ENSMUSG00000078347	NM_029588
1700013B16Rik	RIKEN cDNA 1700013B16 gene	-	NM_028157
1700016C15Rik	RIKEN cDNA 1700016C15 gene	ENSMUSG00000015962	NM_027077
1700016H13Rik	RIKEN cDNA 1700016H13 gene	ENSMUSG00000029320	BC049644
1700017D01Rik	RIKEN cDNA 1700017D01 gene	ENSMUSG00000024729	ENSMUST00000025635
1700018C11Rik	RIKEN cDNA 1700018C11 gene	ENSMUSG00000058935	NM_029324
1700019D03Rik	RIKEN cDNA 1700019D03 gene	ENSMUSG00000043629	NM_144953
1700019M22Rik	RIKEN cDNA 1700019M22 gene	ENSMUSG00000067646	NM_027076
1700019N19Rik	RIKEN cDNA 1700019N19 gene	ENSMUSG00000026931	NM_026208
1700020A23Rik	RIKEN cDNA 1700020A23 gene	ENSMUSG00000027409	ENSMUST00000110281
1700023E05Rik	RIKEN cDNA 1700023E05 gene	ENSMUSG00000029248	NM_027970
1700023I07Rik	-	ENSMUSG00000090209	NM_029707
1700023L04Rik	RIKEN cDNA 1700023L04 gene	-	XM_485737
1700026L06Rik	RIKEN cDNA 1700026L06 gene	ENSMUSG00000026809	NM_027283
1700029H14Rik	RIKEN cDNA 1700029H14 gene	ENSMUSG00000031452	NM_025601
1700029I08Rik	RIKEN cDNA 1700029I08 gene	-	NM_183282
1700030J22Rik	RIKEN cDNA 1700030J22 gene	ENSMUSG00000031847	NM_027103
1700031M16Rik	RIKEN cDNA 1700031M16 gene	-	BC048656
1700034E13Rik	RIKEN cDNA 1700034E13 gene	ENSMUSG00000024532	NM_030097
1700034I23Rik	RIKEN cDNA 1700034I23 gene	ENSMUSG00000074619	NM_028494
1700034O15Rik	RIKEN cDNA 1700034O15 gene	ENSMUSG00000029867	NM_029671
1700049K14Rik	RIKEN cDNA 1700049K14 gene	ENSMUSG00000021966	NM_028525
1700054O13Rik	RIKEN cDNA 1700054O13 gene	ENSMUSG00000040456	NM_026096
1700055M20Rik	RIKEN cDNA 1700055M20 gene	ENSMUSG00000090153	NM_199455
1700058C13Rik	RIKEN cDNA 1700058C13 gene	ENSMUSG00000027482	NM_028528
1700074P13Rik	RIKEN cDNA 1700074P13 gene	ENSMUSG00000029883	NM_028550
1700080E11Rik	RIKEN cDNA 1700080E11 gene	ENSMUSG00000032566	NM_028562
1700084M14Rik	RIKEN cDNA 1700084M14 gene	-	CA465547
1700110M21Rik	RIKEN cDNA 1700110M21 gene	ENSMUSG00000042888	AK007164
1700110M21Rik	RIKEN cDNA 1700110M21 gene	ENSMUSG00000042888	NM_029680
1700113O17Rik	RIKEN cDNA 1700113O17 gene	ENSMUSG00000062651	NM_026627
1700129C05Rik	-	ENSMUSG00000021977	AK007313
1700129I15Rik	RIKEN cDNA 1700129I15 gene	ENSMUSG00000060726	NM_030106
1810015C04Rik	RIKEN cDNA 1810015C04 gene	ENSMUSG00000022270	NM_025459
2010001J22Rik	RIKEN cDNA 2010001J22 gene	ENSMUSG00000047394	NM_001013022
2010005H15Rik	RIKEN cDNA 2010005H15 gene	ENSMUSG00000051949	NM_029733
2010107E04Rik	RIKEN cDNA 2010107E04 gene	ENSMUSG00000021290	NM_027360
2410015M20Rik	RIKEN cDNA 2410015M20 gene	ENSMUSG00000049760	NM_153152
2610318N02Rik	RIKEN cDNA 2610318N02 gene	ENSMUSG00000049916	NM_183287
2810408A11Rik	RIKEN cDNA 2810408A11 gene	ENSMUSG00000018570	NM_027419
3100003L13Rik	RIKEN cDNA 3100003L13 gene	-	AK013927
4921507P07Rik	RIKEN cDNA 4921507P07 gene	ENSMUSG00000029828	NM_027564
4921509E07Rik	RIKEN cDNA 4921509E07 gene	ENSMUSG00000056987	NM_027597
4921511H03Rik	RIKEN cDNA 4921511H03 gene	ENSMUSG00000040514	NM_027603
4930412F15Rik	RIKEN cDNA 4930412F15 gene	ENSMUSG00000043633	NM_175517
4930414N06Rik	RIKEN cDNA 4930414N06 gene	-	AK015139
4930431B09Rik	RIKEN cDNA 4930431B09 gene	ENSMUSG00000044468	BC046309
4930455C13Rik	RIKEN cDNA 4930455C13 gene	-	AK015459
4930471G03Rik	RIKEN cDNA 4930471G03 gene	-	AK018831
4930479M11Rik	-	ENSMUSG00000049761	ENSMUST00000051495
4930503B20Rik	RIKEN cDNA 4930503B20 gene	ENSMUSG00000090202	NM_029144
4930505A04Rik	-	ENSMUSG00000040919	NM_001100394
4930549C01Rik	RIKEN cDNA 4930549C01 gene	ENSMUSG00000036921	NM_026300
4930583C14Rik	RIKEN cDNA 4930583C14 gene	ENSMUSG00000009093	NM_029472
4931407G18Rik	RIKEN cDNA 4931407G18 gene	ENSMUSG00000007907	NM_027631
4931431F19Rik	RIKEN cDNA 4931431F19 gene	ENSMUSG00000055643	AK016497
4933400C05Rik	RIKEN cDNA 4933400C05 gene	ENSMUSG00000044787	NM_177801
4933401F05Rik	RIKEN cDNA 4933401F05 gene	-	AK016601
4933402J07Rik	RIKEN cDNA 4933402J07 gene	ENSMUSG00000069971	NM_177901
4933402N03Rik	RIKEN cDNA 4933402N03 gene	ENSMUSG00000013668	AK029607
4933402P03Rik	RIKEN cDNA 4933402P03 gene	ENSMUSG00000044084	NM_175368
4933411K16Rik	RIKEN cDNA 4933411K16 gene	-	BC049703
4933425O20Rik	RIKEN cDNA 4933425O20 gene	ENSMUSG00000049692	NM_025753
4933437F05Rik	RIKEN cDNA 4933437F05 gene	ENSMUSG00000072919	NM_027744
5133400G04Rik	RIKEN cDNA 5133400G04 gene	ENSMUSG00000024352	NM_027733
5730596K20Rik	RIKEN cDNA 5730596K20 gene	ENSMUSG00000024759	NM_146091
Acsl1	acyl-CoA synthetase long-chain family member 1	ENSMUSG00000018796	NM_007981
Actg2	actin, gamma 2, smooth muscle, enteric	ENSMUSG00000059430	NM_009610
Actl7a	actin-like 7a	ENSMUSG00000070979	NM_009611
Actrt2	actin-related protein T2	ENSMUSG00000051276	NM_028513
Adam6	a disintegrin and metallopeptidase domain 6	ENSMUSG00000043945	NM_174885
Adc	arginine decarboxylase	ENSMUSG00000028789	NM_172875
Agpat2	1-acylglycerol-3-phosphate O-acyltransferase 2 (lysophosphatidic acid acyltransferase, beta)	ENSMUSG00000026922	NM_026212
Aif1	allograft inflammatory factor 1	ENSMUSG00000024397	NM_019467
Akap1	A kinase (PRKA) anchor protein 1	ENSMUSG00000018428	NM_001042541
Akap4	A kinase (PRKA) anchor protein 4	ENSMUSG00000050089	NM_001042542
Aldoa-ps1	aldolase 1, A isoform, pseudogene 1	ENSMUSG00000063129	AK016920
Aldoa-ps2	aldolase 1, A isoform, pseudogene 2	ENSMUSG00000059343	AK016845
Allc	allantoicase	ENSMUSG00000020636	AF278712
Ap2b1	adaptor-related protein complex 2, beta 1 subunit	ENSMUSG00000035152	NM_001035854
Arl2bp	ADP-ribosylation factor-like 2 binding protein	ENSMUSG00000031776	NM_024269
Asb17	ankyrin repeat and SOCS box-containing protein 17	ENSMUSG00000038997	NM_025758
Atp1a4	ATPase, Na+/K+ transporting, alpha 4 polypeptide	ENSMUSG00000007107	ENSMUST00000007346
Aven	apoptosis, caspase activation inhibitor	ENSMUSG00000003604	NM_028844
Bag1	Bcl2-associated athanogene 1	ENSMUSG00000028416	NM_009736
BC048599	cDNA sequence BC048599	ENSMUSG00000051936	NM_175020
BC048651	cDNA sequence BC048651	ENSMUSG00000039742	NM_207258
BC048671	cDNA sequence BC048671	ENSMUSG00000049694	NM_177738
BC049635	cDNA sequence BC049635	ENSMUSG00000050141	NM_177785
BC050777	cDNA sequence BC050777	ENSMUSG00000055882	NM_183181
BC050789	cDNA sequence BC050789	ENSMUSG00000034151	NM_172515
BC061039	cDNA sequence BC061039	ENSMUSG00000026969	NM_026624
Calr3	calreticulin 3	ENSMUSG00000019732	NM_028500
Capza3	capping protein (actin filament) muscle Z-line, alpha 3	ENSMUSG00000041791	NM_007605
Capzb	capping protein (actin filament) muscle Z-line, beta	ENSMUSG00000028745	NM_001037761
Ccdc27	coiled-coil domain containing 27	ENSMUSG00000039492	NM_001033455
Ccdc46	coiled-coil domain containing 46	ENSMUSG00000020728	NM_029586
Ccdc54	coiled-coil domain containing 54	ENSMUSG00000050685	NM_027046
Ccdc57	coiled-coil domain containing 57	ENSMUSG00000048445	NM_027745
Ccdc70	coiled-coil domain containing 70	ENSMUSG00000017049	NM_026459
Ccdc91	coiled-coil domain containing 91	ENSMUSG00000030301	NM_025911
Cd3d	CD3 antigen, delta polypeptide	ENSMUSG00000032094	NM_013487
Cdrt4	CMT1A duplicated region transcript 4	ENSMUSG00000042200	NM_025496
Cdv3	carnitine deficiency-associated gene expressed in ventricle 3	-	AK010956
Cdv3	carnitine deficiency-associated gene expressed in ventricle 3	ENSMUSG00000032803	NM_175833
Chn2	chimerin (chimaerin) 2	ENSMUSG00000004633	NM_023543
Ckt2	CKT2 protein	ENSMUSG00000068167	NM_173861
Clmn	calmin	ENSMUSG00000021097	AB059646
Cnbp2	cellular nucleic acid binding protein 2	ENSMUSG00000031330	NM_029158
Cst8	cystatin 8 (cystatin-related epididymal spermatogenic)	ENSMUSG00000027442	NM_009978
Cstl1	cystatin-like 1	ENSMUSG00000055177	NM_177655
Ctag2	cancer/testis antigen 2	ENSMUSG00000031181	BC049681
Cypt12	cysteine-rich perinuclear theca 12	ENSMUSG00000027564	ENSMUST00000029080
Cypt7	cysteine-rich perinuclear theca 7	ENSMUSG00000023257	NM_001039943
D2Ertd750e	DNA segment, Chr 2, ERATO Doi 750, expressed	ENSMUSG00000027331	NM_026412
Ddi1	DDI1, DNA-damage inducible 1, homolog 1 (S. cerevisiae)	ENSMUSG00000047619	NM_027942
Dgkh	diacylglycerol kinase, eta	ENSMUSG00000034731	NM_001081336
Dnajb4	DnaJ (Hsp40) homolog, subfamily B, member 4	ENSMUSG00000028035	NM_027287
Dnajb7	DnaJ (Hsp40) homolog, subfamily B, member 7	ENSMUSG00000047108	NM_021317
Dnajb8	DnaJ (Hsp40) homolog, subfamily B, member 8	ENSMUSG00000048206	NM_019964
Dnajc5b	DnaJ (Hsp40) homolog, subfamily C, member 5 beta	ENSMUSG00000027606	NM_025489
Eef1g	eukaryotic translation elongation factor 1 gamma	ENSMUSG00000071644	NM_026007
Egfbp2	epidermal growth factor binding protein type B	ENSMUSG00000053719	NM_010115
Eif1ay	eukaryotic translation initiation factor 1A, Y-linked	ENSMUSG00000067194	NM_025437
Fndc8	fibronectin type III domain containing 8	ENSMUSG00000018844	NM_030224
Fscn3	fascin homolog 3, actin-bundling protein, testicular (Strongylocentrotus purpuratus)	ENSMUSG00000029707	NM_019569
Glt6d1	glycosyltransferase 6 domain containing 1	ENSMUSG00000036401	AK016765
Gm136	gene model 136, (NCBI)	ENSMUSG00000071015	NM_001033255
Gm443	gene model 443, (NCBI)	ENSMUSG00000038044	NM_198621
Gm498	gene model 498, (NCBI)	ENSMUSG00000031085	XM_146165
Gm5382	predicted gene 5382	ENSMUSG00000061065	NM_001034100
Gpd2	glycerol phosphate dehydrogenase 2, mitochondrial	ENSMUSG00000026827	NM_010274
Gpi1	glucose phosphate isomerase 1	ENSMUSG00000036427	NM_008155
Gsg1	germ cell-specific gene 1	ENSMUSG00000030206	NM_010352
H1fnt	H1 histone family, member N, testis-specific	-	NM_027304
Hmgb1-rs17	high mobility group box 1, related sequence 17	ENSMUSG00000070058	BC090989
Hmgb4	high-mobility group box 4	ENSMUSG00000048686	NM_027036
Hmox2	heme oxygenase (decycling) 2	ENSMUSG00000004070	NM_010443
Hspa1l	heat shock protein 1-like	ENSMUSG00000007033	NM_013558
Iqcf1	IQ motif containing F1	ENSMUSG00000066383	ENSMUST00000085114
Iqcf3	IQ motif containing F3	ENSMUSG00000023577	NM_026645
Iqcf4	IQ motif containing F4	ENSMUSG00000041009	NM_026090
Irgc1	immunity-related GTPase family, cinema 1	ENSMUSG00000062028	NM_199013
Kif2c	kinesin family member 2C	ENSMUSG00000028678	NM_134471
Klhl10	kelch-like 10 (Drosophila)	ENSMUSG00000001558	NM_025727
Klk1b1	kallikrein 1-related peptidase b1	ENSMUSG00000063133	V00829
Klk1b26	kallikrein 1-related petidase b26	ENSMUSG00000053719	NM_010644
Klk1b4	kallikrein 1-related pepidase b4	ENSMUSG00000066513	NM_010915
Klk1b8	kallikrein 1-related peptidase b8	ENSMUSG00000063089	NM_008457
Klk1b9	kallikrein 1-related peptidase b9	ENSMUSG00000059042	NM_010116
Lelp1	late cornified envelope-like proline-rich 1	ENSMUSG00000027927	ENSMUST00000029535
Lmbrd2	LMBR1 domain containing 2	ENSMUSG00000039704	NM_177178
Lrrc18	leucine rich repeat containing 18	ENSMUSG00000041673	NM_026253
Lrrc51	leucine rich repeat containing 51	ENSMUSG00000064307	BC025128
Lrrc69	leucine rich repeat containing 69	ENSMUSG00000023151	NM_028499
Lrrc8b	leucine rich repeat containing 8 family, member B	-	AK054249
Lrrc8b	leucine rich repeat containing 8 family, member B	ENSMUSG00000070639	NM_001033550
Mfap3l	microfibrillar-associated protein 3-like	ENSMUSG00000031647	NM_027756
Mipep	mitochondrial intermediate peptidase	ENSMUSG00000021993	NM_027436
Morn3	MORN repeat containing 3	ENSMUSG00000029477	NM_029112
Mrpl52	mitochondrial ribosomal protein L52	-	CA494461
Ms4a5	membrane-spanning 4-domains, subfamily A, member 5	ENSMUSG00000054523	NM_183190
Nqo2	NAD(P)H dehydrogenase, quinone 2	ENSMUSG00000046949	NM_020282
Nt5c1b	5'-nucleotidase, cytosolic IB	ENSMUSG00000020622	NM_027588
Oxct2a	3-oxoacid CoA transferase 2A	ENSMUSG00000076436	NM_022033
Paqr5	progestin and adipoQ receptor family member V	ENSMUSG00000032278	NM_028748
Pde1a	phosphodiesterase 1A, calmodulin-dependent	ENSMUSG00000059173	NM_001009978
Pdpk1	3-phosphoinositide dependent protein kinase-1	ENSMUSG00000024122	NM_011062
Pdzk1	PDZ domain containing 1	ENSMUSG00000038298	NM_021517
Pgk2	phosphoglycerate kinase 2	ENSMUSG00000031233	NM_031190
Plcz1	phospholipase C, zeta 1	ENSMUSG00000030230	NM_054066
Pmfbp1	polyamine modulated factor 1 binding protein 1	ENSMUSG00000031727	NM_019938
Ppm1a	protein phosphatase 1A, magnesium dependent, alpha isoform	ENSMUSG00000021096	NM_008910
Prdx4	peroxiredoxin 4	ENSMUSG00000025289	NM_016764
Prkcd	protein kinase C, delta	ENSMUSG00000021948	NM_011103
Prss51	protease, serine, 51	ENSMUSG00000052099	ENSMUST00000063785
Rab3il1	RAB3A interacting protein (rabin3)-like 1	ENSMUSG00000024663	BC020147
Rai14	retinoic acid induced 14	ENSMUSG00000022246	NM_030690
Rangap1	RAN GTPase activating protein 1	ENSMUSG00000022391	NM_011241
Rbm4b	RNA binding motif protein 4B	ENSMUSG00000033760	NM_025717
Reep6	receptor accessory protein 6	ENSMUSG00000035504	NM_139292
Rffl	ring finger and FYVE like domain containing protein	ENSMUSG00000020696	NM_026097
Rhbdd1	rhomboid domain containing 1	ENSMUSG00000026142	NM_029777
Rkhd1	ring finger (C3HC4 type) and KH domain containing 1	ENSMUSG00000048696	NM_198615
Rmnd1	required for meiotic nuclear division 1 homolog (S. cerevisiae)	ENSMUSG00000019763	NM_025343
Rnf133	ring finger protein 133	ENSMUSG00000051956	NM_198251
Rnf141	ring finger protein 141	ENSMUSG00000030788	NM_025999
Rnf4	ring finger protein 4	ENSMUSG00000029110	NM_011278
Rnpepl1	arginyl aminopeptidase (aminopeptidase B)-like 1	ENSMUSG00000026269	NM_181405
RP23-185A18.6	similar to hypothetical protein MGC39650	ENSMUSG00000044122	NM_001045516
Rp2h	retinitis pigmentosa 2 homolog (human)	ENSMUSG00000060090	NM_133669
Skp2	S-phase kinase-associated protein 2 (p45)	ENSMUSG00000054115	NM_145468
Slc1a2	solute carrier family 1 (glial high affinity glutamate transporter), member 2	-	AK018918
Slfnl1	schlafen like 1	ENSMUSG00000047518	NM_177570
Smcp	sperm mitochondria-associated cysteine-rich protein	ENSMUSG00000074435	NM_008574
Socs7	suppressor of cytokine signaling 7	ENSMUSG00000038485	NM_138657
Spata20	spermatogenesis associated 20	ENSMUSG00000020867	NM_144827
Spata21	spermatogenesis associated 21	ENSMUSG00000045004	NM_177867
Spata3	spermatogenesis associated 3	ENSMUSG00000026226	NM_027029
Spata7	spermatogenesis associated 7	ENSMUSG00000021007	NM_178914
Spem1	sperm maturation 1	ENSMUSG00000041165	NM_028855
Spert	spermatid associated	ENSMUSG00000034913	NM_026457
Spz1	spermatogenic Zip 1	ENSMUSG00000046957	NM_030237
Srpk2	serine/arginine-rich protein specific kinase 2	ENSMUSG00000062604	NM_009274
Stard10	START domain containing 10	ENSMUSG00000030688	AB031550
Stard10	START domain containing 10	ENSMUSG00000030688	NM_019990
Stat4	signal transducer and activator of transcription 4	ENSMUSG00000062939	NM_011487
Stk22s1	serine/threonine kinase 22 substrate 1	ENSMUSG00000059891	NM_001077591
Tctex1d1	Tctex1 domain containing 1	ENSMUSG00000028523	NM_026100
Theg	testicular haploid expressed gene	ENSMUSG00000020317	NM_011583
Tmem162	transmembrane protein 162	ENSMUSG00000046826	NM_175240
Tmem34	transmembrane protein 34	ENSMUSG00000031617	NM_145599
Tmem53	transmembrane protein 53	ENSMUSG00000048772	NM_026837
Tpi1	triosephosphate isomerase 1	ENSMUSG00000023456	NM_009415
Trim17	tripartite motif protein 17	ENSMUSG00000036964	NM_031172
Tsga13	testis specific gene A13	ENSMUSG00000039032	NM_054073
Tspan6	tetraspanin 6	ENSMUSG00000067377	NM_019656
Tssk3	testis-specific serine kinase 3	ENSMUSG00000000411	NM_080442
Tssk6	testis-specific serine kinase 6	ENSMUSG00000047654	NM_032004
Ttc24	tetratricopeptide repeat domain 24	ENSMUSG00000051036	NM_172526
Ttc39d	tetratricopeptide repeat domain 39D	ENSMUSG00000046196	BC118947
Tuba4	tubulin, alpha 4	ENSMUSG00000026202	NM_009447
Txndc2	thioredoxin domain containing 2 (spermatozoa)	ENSMUSG00000050612	NM_153519
Txndc8	thioredoxin domain containing 8	ENSMUSG00000038709	NM_026132
Ubl3	ubiquitin-like 3	ENSMUSG00000001687	NM_011908
Ubqln3	ubiquilin 3	ENSMUSG00000051618	NM_198623
Ubqlnl	ubiquilin-like	ENSMUSG00000051437	NM_198624
Usp50	ubiquitin specific peptidase 50	ENSMUSG00000027364	NM_029163
Vasp	vasodilator-stimulated phosphoprotein	ENSMUSG00000030403	NM_009499
Wbp2nl	WBP2 N-terminal like	ENSMUSG00000022455	NM_029066
Wbscr25	Williams Beuren syndrome chromosome region 25 (human)	-	AY081954
Wdr64	-	ENSMUSG00000026523	ENSMUST00000027805
Zfand6	zinc finger, AN1-type domain 6	ENSMUSG00000030629	NM_022985
Zfp474	zinc finger protein 474	ENSMUSG00000046886	NM_025749
Znrf4	zinc and ring finger 4	ENSMUSG00000044526	AB016984
