# Supplementary material for: Transcriptome profiling of mice testes following low dose irradiation
Source: Reprod Biol Endocrinol. 2013 May 28;11:50. doi: 10.1186/1477-7827-11-50 (PMC3672050; doi:10.1186/1477-7827-11-50)
Supplement: Additional file 6: Table S5 — Gene names and identifiers of the 196 transcripts assigned cluster 5 based on the cluster analysis of the subset of 988 transcripts. [file 1477-7827-11-50-S6.xls]

## Sheet: Cl. 5 Somatic cells (n=196)
Gene symbol	Gene name	Ensembl ID	Agilent systematic ID
-	-	-	AT_ssM_GD_3
-	-	-	AT_ssM_GD_5
-	-	-	BE368005
-	-	-	BU962268
-	-	-	NAP046356-1
-	-	-	NAP056541-1
-	-	-	NAP061234-1
-	-	-	S89400
-	-	-	XM_001474790
-	-	-	XM_001478412
-	-	-	XM_484885
-	-	-	XM_888022
-	-	-	XM_889482
0610007C21Rik	RIKEN cDNA 0610007C21 gene	ENSMUSG00000013622	NM_027855
3300001P08Rik	RIKEN cDNA 3300001P08 gene	ENSMUSG00000020863	NM_026313
4930583H14Rik	RIKEN cDNA 4930583H14 gene	ENSMUSG00000037161	NM_026358
Aard	alanine and arginine rich domain containing protein	ENSMUSG00000068522	NM_175503
Acaa2	acetyl-Coenzyme A acyltransferase 2 (mitochondrial 3-oxoacyl-Coenzyme A thiolase)	ENSMUSG00000036880	NM_177470
Acsbg1	acyl-CoA synthetase bubblegum family member 1	ENSMUSG00000032281	NM_053178
Acta2	actin, alpha 2, smooth muscle, aorta	ENSMUSG00000035783	NM_007392
Adh5	alcohol dehydrogenase 5 (class III), chi polypeptide	ENSMUSG00000028138	NM_007410
Agpat4	1-acylglycerol-3-phosphate O-acyltransferase 4 (lysophosphatidic acid acyltransferase, delta)	ENSMUSG00000023827	NM_026644
Agt	angiotensinogen (serpin peptidase inhibitor, clade A, member 8)	ENSMUSG00000031980	NM_007428
Akap12	A kinase (PRKA) anchor protein (gravin) 12	ENSMUSG00000038587	NM_031185
Akr1a4	aldo-keto reductase family 1, member A4 (aldehyde reductase)	ENSMUSG00000028692	NM_021473
Akr1b3	aldo-keto reductase family 1, member B3 (aldose reductase)	ENSMUSG00000001642	NM_009658
Akr1b8	aldo-keto reductase family 1, member B8	ENSMUSG00000029762	NM_008012
Alad	aminolevulinate, delta-, dehydratase	ENSMUSG00000028393	NM_008525
Aldh1a1	aldehyde dehydrogenase family 1, subfamily A1	ENSMUSG00000053279	NM_013467
Aldh2	aldehyde dehydrogenase 2, mitochondrial	ENSMUSG00000029455	NM_009656
Amhr2	anti-Mullerian hormone type 2 receptor	ENSMUSG00000023047	NM_144547
Anapc5	anaphase-promoting complex subunit 5	ENSMUSG00000029472	NM_021505
Apoc1	apolipoprotein C-I	ENSMUSG00000040564	NM_007469
Apoe	apolipoprotein E	ENSMUSG00000002985	NM_009696
Aqp8	aquaporin 8	ENSMUSG00000030762	NM_007474
Arpc1b	actin related protein 2/3 complex, subunit 1B	ENSMUSG00000029622	NM_023142
Atp1a1	ATPase, Na+/K+ transporting, alpha 1 polypeptide	ENSMUSG00000033161	NM_144900
Atp6v0e	ATPase, H+ transporting, lysosomal V0 subunit E	ENSMUSG00000015575	NM_025272
BC019731	cDNA sequence BC019731	ENSMUSG00000036687	NM_144914
Bex4	brain expressed gene 4	ENSMUSG00000047844	NM_212457
Bhmt	betaine-homocysteine methyltransferase	ENSMUSG00000074768	NM_016668
Btg3	B-cell translocation gene 3	ENSMUSG00000022863	NM_009770
Ccdc136	-	ENSMUSG00000029769	ENSMUST00000115275
Cd81	CD 81 antigen	ENSMUSG00000037706	NM_133655
Cited1	Cbp/p300-interacting transactivator with Glu/Asp-rich carboxy-terminal domain 1	ENSMUSG00000051159	NM_007709
Cldn11	claudin 11	ENSMUSG00000037625	NM_008770
Clu	clusterin	ENSMUSG00000022037	NM_013492
Copb2	coatomer protein complex, subunit beta 2 (beta prime)	ENSMUSG00000032458	NM_015827
Cox8a	cytochrome c oxidase, subunit VIIIa	ENSMUSG00000035885	NM_007750
Cpe	carboxypeptidase E	ENSMUSG00000037852	NM_013494
Cst3	cystatin C	ENSMUSG00000027447	NM_009976
Cst9	cystatin 9	ENSMUSG00000027445	NM_009979
Ctnna1	catenin (cadherin associated protein), alpha 1	ENSMUSG00000037815	NM_009818
Ctnnb1	catenin (cadherin associated protein), beta 1	ENSMUSG00000006932	NM_007614
Ctsl	cathepsin L	ENSMUSG00000021477	NM_009984
Cyp11a1	cytochrome P450, family 11, subfamily a, polypeptide 1	ENSMUSG00000032323	NM_019779
Cyp17a1	cytochrome P450, family 17, subfamily a, polypeptide 1	ENSMUSG00000003555	NM_007809
CYTB	cytochrome b	ENSMUSG00000064370	ENSMUST00000082421
Dbi	diazepam binding inhibitor	ENSMUSG00000026385	NM_001037999
Dbil5	diazepam binding inhibitor-like 5	ENSMUSG00000038057	NM_021294
Dcn	decorin	ENSMUSG00000019929	NM_007833
Defb19	defensin beta 19	ENSMUSG00000050645	NM_145157
Dstn	destrin	ENSMUSG00000015932	NM_019771
Dynll2	dynein light chain LC8-type 2	ENSMUSG00000020483	NM_026556
Elovl5	ELOVL family member 5, elongation of long chain fatty acids (yeast)	ENSMUSG00000032349	NM_134255
Ephx1	epoxide hydrolase 1, microsomal	ENSMUSG00000038776	NM_010145
Etd	embryonic testis differentiation	ENSMUSG00000060967	NM_175147
F11r	F11 receptor	ENSMUSG00000038235	NM_172647
Fabp3	fatty acid binding protein 3, muscle and heart	ENSMUSG00000028773	NM_010174
Fads1	fatty acid desaturase 1	ENSMUSG00000010663	NM_146094
Fbl	fibrillarin	ENSMUSG00000046865	NM_007991
Ftl1	ferritin light chain 1	ENSMUSG00000050708	NM_010240
Fuca1	fucosidase, alpha-L- 1, tissue	ENSMUSG00000028673	NM_024243
Fxyd6	FXYD domain-containing ion transport regulator 6	ENSMUSG00000066705	NM_022004
Gas6	growth arrest specific 6	ENSMUSG00000031451	NM_019521
Gatm	glycine amidinotransferase (L-arginine:glycine amidinotransferase)	ENSMUSG00000027199	NM_025961
Glul	glutamate-ammonia ligase (glutamine synthetase)	ENSMUSG00000026473	NM_008131
Gm2a	GM2 ganglioside activator protein	ENSMUSG00000000594	NM_010299
Gnai3	guanine nucleotide binding protein, alpha inhibiting 3	ENSMUSG00000000001	NM_010306
Gpm6b	glycoprotein m6b	ENSMUSG00000031342	NM_023122
Gpt2	glutamic pyruvate transaminase (alanine aminotransferase) 2	ENSMUSG00000031700	NM_173866
Gpx1	glutathione peroxidase 1	ENSMUSG00000063856	NM_008160
Gsn	gelsolin	ENSMUSG00000026879	NM_146120
Gstm1	glutathione S-transferase, mu 1	ENSMUSG00000058135	NM_010358
Gstm2	glutathione S-transferase, mu 2	ENSMUSG00000040562	NM_008183
Gstm3	glutathione S-transferase, mu 3	ENSMUSG00000004038	NM_010359
Gstp1	glutathione S-transferase, pi 1	ENSMUSG00000060803	NM_013541
Hadh	hydroxyacyl-Coenzyme A dehydrogenase	ENSMUSG00000027984	NM_008212
Hba-a1	hemoglobin alpha, adult chain 1	ENSMUSG00000069917	M10466
Hba-a1	hemoglobin alpha, adult chain 1	ENSMUSG00000069917	NM_008218
Hbb-b1	hemoglobin, beta adult major chain	ENSMUSG00000073940	NM_008220
Hk1	-	ENSMUSG00000037012	J05277
Hmgb1	-	ENSMUSG00000066551	NM_001111282
Hmgb3	high mobility group box 3	ENSMUSG00000015217	NM_008253
Hmgn1	high mobility group nucleosomal binding domain 1	ENSMUSG00000040681	NM_008251
Hmgn2	high mobility group nucleosomal binding domain 2	ENSMUSG00000003038	NM_016957
Hnrpa3	heterogeneous nuclear ribonucleoprotein A3	ENSMUSG00000059005	NM_146130
Hsd17b3	hydroxysteroid (17-beta) dehydrogenase 3	ENSMUSG00000033122	NM_008291
Hsd3b1	hydroxy-delta-5-steroid dehydrogenase, 3 beta- and steroid delta-isomerase 1	ENSMUSG00000027871	NM_008293
Hsd3b6	hydroxy-delta-5-steroid dehydrogenase, 3 beta- and steroid delta-isomerase 6	ENSMUSG00000027869	NM_013821
Hspa5	heat shock 70kD protein 5 (glucose-regulated protein)	ENSMUSG00000026864	NM_022310
Hspa8	heat shock protein 8	ENSMUSG00000015656	NM_031165
Hspb1	heat shock protein 1	ENSMUSG00000004951	NM_013560
Hspd1	heat shock protein 1 (chaperonin)	ENSMUSG00000025980	NM_010477
Igfbp7	insulin-like growth factor binding protein 7	ENSMUSG00000036256	NM_008048
Inha	inhibin alpha	ENSMUSG00000032968	NM_010564
Laptm4b	lysosomal-associated protein transmembrane 4B	ENSMUSG00000022257	NM_033521
Lars2	leucyl-tRNA synthetase, mitochondrial	ENSMUSG00000035202	NM_153168
Ldhb	lactate dehydrogenase B	ENSMUSG00000030246	NM_008492
Ltb4dh	leukotriene B4 12-hydroxydehydrogenase	ENSMUSG00000028378	NM_025968
Maged1	melanoma antigen, family D, 1	ENSMUSG00000025151	NM_019791
Magoh	mago-nashi homolog, proliferation-associated (Drosophila)	ENSMUSG00000028609	NM_010760
Man2a1	mannosidase 2, alpha 1	ENSMUSG00000024085	NM_008549
Map1lc3b	microtubule-associated protein 1 light chain 3 beta	ENSMUSG00000031812	NM_026160
Map2k1ip1	mitogen-activated protein kinase kinase 1 interacting protein 1	ENSMUSG00000059039	NM_019920
Marcksl1	MARCKS-like 1	ENSMUSG00000047945	NM_010807
Mat2a	methionine adenosyltransferase II, alpha	ENSMUSG00000053907	NM_145569
Mdh1	malate dehydrogenase 1, NAD (soluble)	ENSMUSG00000020321	NM_008618
Mdh2	malate dehydrogenase 2, NAD (mitochondrial)	ENSMUSG00000019179	NM_008617
Mfge8	milk fat globule-EGF factor 8 protein	ENSMUSG00000030605	NM_008594
Mgst1	microsomal glutathione S-transferase 1	ENSMUSG00000008540	NM_019946
Mmd2	monocyte to macrophage differentiation-associated 2	ENSMUSG00000039533	NM_175217
Mod1	malic enzyme, supernatant	ENSMUSG00000032418	NM_008615
Morf4l2	mortality factor 4 like 2	ENSMUSG00000031422	NM_019768
Mosc2	MOCO sulphurase C-terminal domain containing 2	ENSMUSG00000073481	NM_133684
Mpzl1	myelin protein zero-like 1	ENSMUSG00000026566	NM_001001880
Mro	Maestro	ENSMUSG00000064036	NM_027741
Ncl	nucleolin	ENSMUSG00000026234	NM_010880
Ndfip1	similar to Nedd4 WW domain-binding protein 5	ENSMUSG00000024425	AF220209
Ndg2	Nur77 downstream gene 2	ENSMUSG00000049422	NM_175329
Ndufa1	NADH dehydrogenase (ubiquinone) 1 alpha subcomplex, 1	ENSMUSG00000016427	NM_019443
Nxf3	nuclear RNA export factor 3	ENSMUSG00000057000	NM_001024141
Pgam1	phosphoglycerate mutase 1	ENSMUSG00000011752	NM_023418
Pgrmc1	progesterone receptor membrane component 1	ENSMUSG00000006373	NM_016783
Pja1	praja1, RING-H2 motif containing	ENSMUSG00000034403	NM_008853
Pld3	phospholipase D family, member 3	ENSMUSG00000003363	NM_011116
Polr2g	polymerase (RNA) II (DNA directed) polypeptide G	ENSMUSG00000071662	NM_026329
Ppt1	palmitoyl-protein thioesterase 1	ENSMUSG00000028657	NM_008917
Prdx1	peroxiredoxin 1	ENSMUSG00000028691	NM_011034
Prdx2	peroxiredoxin 2	ENSMUSG00000005161	NM_011563
Prdx3	peroxiredoxin 3	ENSMUSG00000024997	NM_007452
Prnd	prion protein dublet	ENSMUSG00000027338	NM_023043
Psap	prosaposin	ENSMUSG00000004207	NM_011179
Psma2	proteasome (prosome, macropain) subunit, alpha type 2	ENSMUSG00000015671	NM_008944
Ptgds	prostaglandin D2 synthase (brain)	ENSMUSG00000015090	NM_008963
Ptma	prothymosin alpha	ENSMUSG00000026238	NM_008972
Ptplad1	protein tyrosine phosphatase-like A domain containing 1	ENSMUSG00000033629	NM_021345
Pttg1ip	pituitary tumor-transforming 1 interacting protein	ENSMUSG00000009291	NM_145925
Qpct	glutaminyl-peptide cyclotransferase (glutaminyl cyclase)	ENSMUSG00000024084	NM_027455
Rab18	RAB18, member RAS oncogene family	ENSMUSG00000073639	NM_181070
Ralb	v-ral simian leukemia viral oncogene homolog B (ras related)	ENSMUSG00000004451	NM_022327
Rbbp7	retinoblastoma binding protein 7	ENSMUSG00000031353	NM_009031
Rbm3	predicted gene 15453	ENSMUSG00000031167	ENSMUST00000115616
Rbm39	RNA binding motif protein 39	ENSMUSG00000027620	AY061882
Reep1	receptor accessory protein 1	ENSMUSG00000052852	NM_178608
Rfwd3	ring finger and WD repeat domain 3	ENSMUSG00000033596	NM_146218
Rhox5	reproductive homeobox 5	-	NM_008818
Rnaset2	ribonuclease T2	ENSMUSG00000073469	NM_026611
Rnf130	ring finger protein 130	ENSMUSG00000020376	NM_021540
Rpl36a	ribosomal protein L36a	ENSMUSG00000079435	NM_019865
Rps5	ribosomal protein S5	ENSMUSG00000012848	NM_009095
Sc4mol	sterol-C4-methyl oxidase-like	ENSMUSG00000031604	NM_025436
Scd2	stearoyl-Coenzyme A desaturase 2	ENSMUSG00000025203	NM_009128
Sdcbp	syndecan binding protein	ENSMUSG00000028249	NM_016807
Sepp1	selenoprotein P, plasma, 1	ENSMUSG00000064373	NM_001042614
Serinc1	serine incorporator 1	ENSMUSG00000019877	NM_019760
Serinc3	serine incorporator 3	ENSMUSG00000017707	NM_012032
Serpina3a	serine (or cysteine) peptidase inhibitor, clade A, member 3A	ENSMUSG00000041536	BC063325
Serpina5	serine (or cysteine) peptidase inhibitor, clade A, member 5	ENSMUSG00000041550	NM_172953
Slc25a4	solute carrier family 25 (mitochondrial carrier, adenine nucleotide translocator), member 4	ENSMUSG00000031633	NM_007450
Slc25a5	solute carrier family 25 (mitochondrial carrier, adenine nucleotide translocator), member 5	ENSMUSG00000016319	NM_007451
Slc3a2	solute carrier family 3 (activators of dibasic and neutral amino acid transport), member 2	ENSMUSG00000010095	NM_008577
Slc7a5	solute carrier family 7 (cationic amino acid transporter, y+ system), member 5	ENSMUSG00000040010	NM_011404
Smpx	small muscle protein, X-linked	ENSMUSG00000041476	NM_025357
Sparc	secreted acidic cysteine rich glycoprotein	ENSMUSG00000018593	NM_009242
Sparcl1	SPARC-like 1 (mast9, hevin)	ENSMUSG00000029309	NM_010097
Spin	spindlin	ENSMUSG00000021395	NM_011462
Spinlw1	serine protease inhibitor-like, with Kunitz and WAP domains 1 (eppin)	ENSMUSG00000017733	NM_029325
Sqstm1	sequestosome 1	ENSMUSG00000015837	NM_011018
Ss18	synovial sarcoma translocation, Chromosome 18	ENSMUSG00000037013	NM_009280
St3gal5	ST3 beta-galactoside alpha-2,3-sialyltransferase 5	ENSMUSG00000056091	NM_011375
Star	steroidogenic acute regulatory protein	ENSMUSG00000031574	NM_011485
Syap1	synapse associated protein 1	ENSMUSG00000031357	NM_025932
Tesk1	testis specific protein kinase 1	ENSMUSG00000028458	NM_011571
Timp2	tissue inhibitor of metalloproteinase 2	ENSMUSG00000017466	NM_011594
Tmed3	transmembrane emp24 domain containing 3	ENSMUSG00000032353	NM_025360
Tmed9	transmembrane emp24 protein transport domain containing 9	ENSMUSG00000058569	NM_026211
Tmsb4x	thymosin, beta 4, X chromosome	ENSMUSG00000049775	NM_021278
Tnks2	tankyrase, TRF1-interacting ankyrin-related ADP-ribose polymerase 2	-	XM_001000101
Tsc22d1	TSC22 domain family, member 1	ENSMUSG00000022010	NM_009366
Tspan17	tetraspanin 17	ENSMUSG00000025875	NM_028841
Vim	vimentin	ENSMUSG00000026728	NM_011701
Vkorc1	vitamin K epoxide reductase complex, subunit 1	ENSMUSG00000030804	NM_178600
Wasf2	WAS protein family, member 2	ENSMUSG00000028868	AK150140
Ywhah	tyrosine 3-monooxygenase/tryptophan 5-monooxygenase activation protein, eta polypeptide	ENSMUSG00000018965	NM_011738
Zyx	zyxin	ENSMUSG00000029860	NM_011777
