# Supplementary material for: Transcriptome profiling of mice testes following low dose irradiation
Source: Reprod Biol Endocrinol. 2013 May 28;11:50. doi: 10.1186/1477-7827-11-50 (PMC3672050; doi:10.1186/1477-7827-11-50)
Supplement: Additional file 7: Table S6 — All Gene Ontology categories from the gene set enrichment analysis performed using DAVID on cluster 1 - spermatogonia. [file 1477-7827-11-50-S7.xls]

## Sheet: DAVID Cl. 1 Spermatogonia
Category	Term	Count	%	PValue	Genes	List Total	Pop Hits	Pop Total	Fold Enrichment	Bonferroni	Benjamini	FDR
GOTERM_MF_ALL	GO:0003723~RNA binding	21	22.5806	2.81e-12	ENSMUSG00000034120, ENSMUSG00000025134, ENSMUSG00000026111, ENSMUSG00000021546, ENSMUSG00000058558, ENSMUSG00000022961, ENSMUSG00000029423, ENSMUSG00000009549, ENSMUSG00000010592, ENSMUSG00000049230, ENSMUSG00000063511, ENSMUSG00000059208, ENSMUSG00000004980, ENSMUSG00000004642, ENSMUSG00000027404, ENSMUSG00000007850, ENSMUSG00000045193, ENSMUSG00000022332, ENSMUSG00000030057, ENSMUSG00000021134,…	65	443	9755	7.11426	4.35e-10	4.35e-10	3.37e-09
GOTERM_CC_ALL	GO:0030529~ribonucleoprotein complex	19	20.4301	4.15e-12	ENSMUSG00000062647, ENSMUSG00000034120, ENSMUSG00000025134, ENSMUSG00000021546, ENSMUSG00000058558, ENSMUSG00000025081, ENSMUSG00000029423, ENSMUSG00000020460, ENSMUSG00000037563, ENSMUSG00000009549, ENSMUSG00000010592, ENSMUSG00000063511, ENSMUSG00000059208, ENSMUSG00000004980, ENSMUSG00000004642, ENSMUSG00000027404, ENSMUSG00000007850, ENSMUSG00000042699, ENSMUSG00000012405	67	346	10102	8.27961	6.56e-10	6.56e-10	5e-09
GOTERM_CC_ALL	GO:0032991~macromolecular complex	34	36.5591	5.83e-09	ENSMUSG00000034120, ENSMUSG00000062647, ENSMUSG00000062825, ENSMUSG00000058558, ENSMUSG00000025081, ENSMUSG00000016559, ENSMUSG00000061232, ENSMUSG00000010592, ENSMUSG00000009549, ENSMUSG00000037563, ENSMUSG00000060262, ENSMUSG00000063511, ENSMUSG00000041697, ENSMUSG00000025428, ENSMUSG00000059208, ENSMUSG00000004980, ENSMUSG00000000346, ENSMUSG00000029649, ENSMUSG00000005779, ENSMUSG00000004642,…	67	1865	10102	2.74873	9.21e-07	4.6e-07	7.02e-06
GOTERM_CC_ALL	GO:0043229~intracellular organelle	60	64.5161	2.24e-08	ENSMUSG00000062647, ENSMUSG00000019370, ENSMUSG00000037563, ENSMUSG00000060262, ENSMUSG00000036438, ENSMUSG00000059208, ENSMUSG00000046338, ENSMUSG00000000346, ENSMUSG00000032409, ENSMUSG00000029649, ENSMUSG00000028484, ENSMUSG00000030884, ENSMUSG00000045193, ENSMUSG00000042699, ENSMUSG00000026111, ENSMUSG00000024853, ENSMUSG00000021546, ENSMUSG00000024091, ENSMUSG00000022961, ENSMUSG00000029423,…	67	5864	10102	1.54273	3.54e-06	1.18e-06	2.7e-05
GOTERM_CC_ALL	GO:0043226~organelle	60	64.5161	2.32e-08	ENSMUSG00000062647, ENSMUSG00000019370, ENSMUSG00000037563, ENSMUSG00000060262, ENSMUSG00000036438, ENSMUSG00000059208, ENSMUSG00000046338, ENSMUSG00000000346, ENSMUSG00000032409, ENSMUSG00000029649, ENSMUSG00000028484, ENSMUSG00000030884, ENSMUSG00000045193, ENSMUSG00000042699, ENSMUSG00000026111, ENSMUSG00000024853, ENSMUSG00000021546, ENSMUSG00000024091, ENSMUSG00000022961, ENSMUSG00000029423,…	67	5868	10102	1.54168	3.67e-06	9.16e-07	2.8e-05
GOTERM_CC_ALL	GO:0044424~intracellular part	64	68.8172	4.1e-08	ENSMUSG00000062647, ENSMUSG00000019370, ENSMUSG00000037563, ENSMUSG00000020372, ENSMUSG00000060262, ENSMUSG00000025613, ENSMUSG00000036438, ENSMUSG00000059208, ENSMUSG00000046338, ENSMUSG00000000346, ENSMUSG00000032409, ENSMUSG00000029649, ENSMUSG00000028484, ENSMUSG00000030884, ENSMUSG00000045193, ENSMUSG00000042699, ENSMUSG00000026111, ENSMUSG00000024853, ENSMUSG00000021546, ENSMUSG00000024091,…	67	6863	10102	1.40604	6.48e-06	1.3e-06	4.94e-05
GOTERM_CC_ALL	GO:0005622~intracellular	64	68.8172	2.7e-07	ENSMUSG00000062647, ENSMUSG00000019370, ENSMUSG00000037563, ENSMUSG00000020372, ENSMUSG00000060262, ENSMUSG00000025613, ENSMUSG00000036438, ENSMUSG00000059208, ENSMUSG00000046338, ENSMUSG00000000346, ENSMUSG00000032409, ENSMUSG00000029649, ENSMUSG00000028484, ENSMUSG00000030884, ENSMUSG00000045193, ENSMUSG00000042699, ENSMUSG00000026111, ENSMUSG00000024853, ENSMUSG00000021546, ENSMUSG00000024091,…	67	7094	10102	1.36026	4.26e-05	7.1e-06	0.000325
GOTERM_CC_ALL	GO:0044446~intracellular organelle part	35	37.6344	5.02e-07	ENSMUSG00000034120, ENSMUSG00000062825, ENSMUSG00000058558, ENSMUSG00000016559, ENSMUSG00000019370, ENSMUSG00000037563, ENSMUSG00000060262, ENSMUSG00000063511, ENSMUSG00000041697, ENSMUSG00000036438, ENSMUSG00000059208, ENSMUSG00000025428, ENSMUSG00000046338, ENSMUSG00000004980, ENSMUSG00000000346, ENSMUSG00000036817, ENSMUSG00000032409, ENSMUSG00000045193, ENSMUSG00000030884, ENSMUSG00000042699,…	67	2344	10102	2.25135	7.93e-05	1.13e-05	0.000605
GOTERM_CC_ALL	GO:0044422~organelle part	35	37.6344	5.95e-07	ENSMUSG00000034120, ENSMUSG00000062825, ENSMUSG00000058558, ENSMUSG00000016559, ENSMUSG00000019370, ENSMUSG00000037563, ENSMUSG00000060262, ENSMUSG00000063511, ENSMUSG00000041697, ENSMUSG00000036438, ENSMUSG00000059208, ENSMUSG00000025428, ENSMUSG00000046338, ENSMUSG00000004980, ENSMUSG00000000346, ENSMUSG00000036817, ENSMUSG00000032409, ENSMUSG00000045193, ENSMUSG00000030884, ENSMUSG00000042699,…	67	2360	10102	2.23609	9.4e-05	1.18e-05	0.000717
GOTERM_MF_ALL	GO:0003676~nucleic acid binding	31	33.3333	1.36e-06	ENSMUSG00000034120, ENSMUSG00000058558, ENSMUSG00000025081, ENSMUSG00000016559, ENSMUSG00000009549, ENSMUSG00000010592, ENSMUSG00000060262, ENSMUSG00000063511, ENSMUSG00000059208, ENSMUSG00000004980, ENSMUSG00000032409, ENSMUSG00000028484, ENSMUSG00000004642, ENSMUSG00000045193, ENSMUSG00000042699, ENSMUSG00000024844, ENSMUSG00000025134, ENSMUSG00000026111, ENSMUSG00000024853, ENSMUSG00000021546,…	65	1970	9755	2.36162	0.000211	0.000105	0.00163477
GOTERM_BP_ALL	GO:0006397~mRNA processing	11	11.828	6.12e-07	ENSMUSG00000025134, ENSMUSG00000034120, ENSMUSG00000063511, ENSMUSG00000059208, ENSMUSG00000004980, ENSMUSG00000024853, ENSMUSG00000021546, ENSMUSG00000004642, ENSMUSG00000027404, ENSMUSG00000007850, ENSMUSG00000021134	63	194	9131	8.21805	0.000311	0.000311	0.000883
GOTERM_CC_ALL	GO:0005681~spliceosome	8	8.60215	2.23e-06	ENSMUSG00000025134, ENSMUSG00000034120, ENSMUSG00000063511, ENSMUSG00000059208, ENSMUSG00000004980, ENSMUSG00000021546, ENSMUSG00000027404, ENSMUSG00000007850	67	93	10102	12.97	0.000353	3.92e-05	0.00269054
GOTERM_BP_ALL	GO:0016071~mRNA metabolic process	11	11.828	2.46e-06	ENSMUSG00000025134, ENSMUSG00000034120, ENSMUSG00000063511, ENSMUSG00000059208, ENSMUSG00000004980, ENSMUSG00000024853, ENSMUSG00000021546, ENSMUSG00000004642, ENSMUSG00000027404, ENSMUSG00000007850, ENSMUSG00000021134	63	226	9131	7.05443	0.00125301	0.000627	0.00355603
GOTERM_CC_ALL	GO:0005634~nucleus	38	40.8602	1.6e-05	ENSMUSG00000034120, ENSMUSG00000058558, ENSMUSG00000016559, ENSMUSG00000060262, ENSMUSG00000063511, ENSMUSG00000059208, ENSMUSG00000062933, ENSMUSG00000004980, ENSMUSG00000000346, ENSMUSG00000036817, ENSMUSG00000029649, ENSMUSG00000032409, ENSMUSG00000005779, ENSMUSG00000004642, ENSMUSG00000028484, ENSMUSG00000045193, ENSMUSG00000024844, ENSMUSG00000042699, ENSMUSG00000025134, ENSMUSG00000026111,…	67	3102	10102	1.84703	0.00252094	0.000252	0.0192468
GOTERM_BP_ALL	GO:0008380~RNA splicing	9	9.67742	6.05e-06	ENSMUSG00000025134, ENSMUSG00000034120, ENSMUSG00000063511, ENSMUSG00000059208, ENSMUSG00000004980, ENSMUSG00000021546, ENSMUSG00000027404, ENSMUSG00000007850, ENSMUSG00000021134	63	147	9131	8.87366	0.00307307	0.00102541	0.00872904
GOTERM_CC_ALL	GO:0043231~intracellular membrane-bounded organelle	51	54.8387	4.71e-05	ENSMUSG00000060262, ENSMUSG00000059208, ENSMUSG00000046338, ENSMUSG00000000346, ENSMUSG00000032409, ENSMUSG00000029649, ENSMUSG00000028484, ENSMUSG00000030884, ENSMUSG00000045193, ENSMUSG00000042699, ENSMUSG00000024853, ENSMUSG00000026111, ENSMUSG00000021546, ENSMUSG00000024091, ENSMUSG00000022961, ENSMUSG00000054717, ENSMUSG00000049230, ENSMUSG00000026021, ENSMUSG00000020048, ENSMUSG00000027404,…	67	5214	10102	1.4748	0.00741698	0.000677	0.0567559
GOTERM_CC_ALL	GO:0043227~membrane-bounded organelle	51	54.8387	4.9e-05	ENSMUSG00000060262, ENSMUSG00000059208, ENSMUSG00000046338, ENSMUSG00000000346, ENSMUSG00000032409, ENSMUSG00000029649, ENSMUSG00000028484, ENSMUSG00000030884, ENSMUSG00000045193, ENSMUSG00000042699, ENSMUSG00000024853, ENSMUSG00000026111, ENSMUSG00000021546, ENSMUSG00000024091, ENSMUSG00000022961, ENSMUSG00000054717, ENSMUSG00000049230, ENSMUSG00000026021, ENSMUSG00000020048, ENSMUSG00000027404,…	67	5220	10102	1.4731	0.00771213	0.000645	0.0590225
GOTERM_CC_ALL	GO:0043228~non-membrane-bounded organelle	22	23.6559	0.000114	ENSMUSG00000062647, ENSMUSG00000062825, ENSMUSG00000028851, ENSMUSG00000024091, ENSMUSG00000058558, ENSMUSG00000025081, ENSMUSG00000027855, ENSMUSG00000029423, ENSMUSG00000016559, ENSMUSG00000020460, ENSMUSG00000019370, ENSMUSG00000054717, ENSMUSG00000037563, ENSMUSG00000028832, ENSMUSG00000060262, ENSMUSG00000041126, ENSMUSG00000036438, ENSMUSG00000031805, ENSMUSG00000036817, ENSMUSG00000032409,…	67	1379	10102	2.40542	0.0179019	0.00138858	0.13766
GOTERM_CC_ALL	GO:0043232~intracellular non-membrane-bounded organelle	22	23.6559	0.000114	ENSMUSG00000062647, ENSMUSG00000062825, ENSMUSG00000028851, ENSMUSG00000024091, ENSMUSG00000058558, ENSMUSG00000025081, ENSMUSG00000027855, ENSMUSG00000029423, ENSMUSG00000016559, ENSMUSG00000020460, ENSMUSG00000019370, ENSMUSG00000054717, ENSMUSG00000037563, ENSMUSG00000028832, ENSMUSG00000060262, ENSMUSG00000041126, ENSMUSG00000036438, ENSMUSG00000031805, ENSMUSG00000036817, ENSMUSG00000032409,…	67	1379	10102	2.40542	0.0179019	0.00138858	0.13766
GOTERM_BP_ALL	GO:0006396~RNA processing	11	11.828	5.03e-05	ENSMUSG00000025134, ENSMUSG00000034120, ENSMUSG00000063511, ENSMUSG00000059208, ENSMUSG00000004980, ENSMUSG00000024853, ENSMUSG00000021546, ENSMUSG00000004642, ENSMUSG00000027404, ENSMUSG00000007850, ENSMUSG00000021134	63	319	9131	4.99781	0.0252713	0.00637859	0.0725707
GOTERM_CC_ALL	GO:0044428~nuclear part	17	18.2796	0.000258	ENSMUSG00000034120, ENSMUSG00000025134, ENSMUSG00000021546, ENSMUSG00000058558, ENSMUSG00000027855, ENSMUSG00000016559, ENSMUSG00000063511, ENSMUSG00000026021, ENSMUSG00000059208, ENSMUSG00000004980, ENSMUSG00000000346, ENSMUSG00000036817, ENSMUSG00000032409, ENSMUSG00000027404, ENSMUSG00000045193, ENSMUSG00000007850, ENSMUSG00000042699	67	935	10102	2.74138	0.0399293	0.00290636	0.31026
GOTERM_BP_ALL	GO:0016070~RNA metabolic process	13	13.9785	8.02e-05	ENSMUSG00000034120, ENSMUSG00000025134, ENSMUSG00000024853, ENSMUSG00000021546, ENSMUSG00000025081, ENSMUSG00000029423, ENSMUSG00000063511, ENSMUSG00000059208, ENSMUSG00000004980, ENSMUSG00000004642, ENSMUSG00000007850, ENSMUSG00000027404, ENSMUSG00000021134	63	483	9131	3.90098	0.0400142	0.00813409	0.115756
GOTERM_MF_ALL	GO:0015078~hydrogen ion transmembrane transporter activity	5	5.37634	0.000513	ENSMUSG00000043319, ENSMUSG00000041697, ENSMUSG00000025428, ENSMUSG00000039105, ENSMUSG00000064354	65	57	9755	13.1646	0.076434	0.0261562	0.614171
GOTERM_MF_ALL	GO:0015077~monovalent inorganic cation transmembrane transporter activity	5	5.37634	0.000585	ENSMUSG00000043319, ENSMUSG00000041697, ENSMUSG00000025428, ENSMUSG00000039105, ENSMUSG00000064354	65	59	9755	12.7184	0.08673	0.0224256	0.700461
GOTERM_BP_ALL	GO:0044260~cellular macromolecule metabolic process	37	39.7849	0.000276	ENSMUSG00000034120, ENSMUSG00000058558, ENSMUSG00000025081, ENSMUSG00000026277, ENSMUSG00000037563, ENSMUSG00000024805, ENSMUSG00000063511, ENSMUSG00000025613, ENSMUSG00000059208, ENSMUSG00000004980, ENSMUSG00000062933, ENSMUSG00000031805, ENSMUSG00000032409, ENSMUSG00000005779, ENSMUSG00000028484, ENSMUSG00000004642, ENSMUSG00000024844, ENSMUSG00000012405, ENSMUSG00000025134, ENSMUSG00000024853,…	63	3268	9131	1.64096	0.131136	0.0231557	0.397893
GOTERM_CC_ALL	GO:0005737~cytoplasm	44	47.3118	0.00232226	ENSMUSG00000062647, ENSMUSG00000062825, ENSMUSG00000058558, ENSMUSG00000025081, ENSMUSG00000019370, ENSMUSG00000026277, ENSMUSG00000010592, ENSMUSG00000009549, ENSMUSG00000020372, ENSMUSG00000037563, ENSMUSG00000041697, ENSMUSG00000025613, ENSMUSG00000036438, ENSMUSG00000025428, ENSMUSG00000046338, ENSMUSG00000062933, ENSMUSG00000004980, ENSMUSG00000036817, ENSMUSG00000029649, ENSMUSG00000005779,…	67	4759	10102	1.39402	0.307428	0.0241921	2.76245
GOTERM_BP_ALL	GO:0009987~cellular process	57	61.2903	0.000787	ENSMUSG00000062647, ENSMUSG00000019370, ENSMUSG00000037563, ENSMUSG00000060262, ENSMUSG00000025613, ENSMUSG00000036438, ENSMUSG00000059208, ENSMUSG00000046338, ENSMUSG00000032409, ENSMUSG00000028484, ENSMUSG00000030884, ENSMUSG00000042699, ENSMUSG00000024853, ENSMUSG00000021546, ENSMUSG00000029423, ENSMUSG00000054717, ENSMUSG00000028832, ENSMUSG00000049230, ENSMUSG00000026021, ENSMUSG00000021131,…	63	6685	9131	1.23581	0.330103	0.0556261	1.12986
GOTERM_MF_ALL	GO:0022890~inorganic cation transmembrane transporter activity	5	5.37634	0.00260167	ENSMUSG00000043319, ENSMUSG00000041697, ENSMUSG00000025428, ENSMUSG00000039105, ENSMUSG00000064354	65	88	9755	8.5271	0.332212	0.077582	3.08008
GOTERM_CC_ALL	GO:0005844~polysome	3	3.22581	0.00266	ENSMUSG00000062647, ENSMUSG00000029423, ENSMUSG00000010592	67	12	10102	37.694	0.343505	0.0259596	3.15834
GOTERM_CC_ALL	GO:0070013~intracellular organelle lumen	14	15.0538	0.00269148	ENSMUSG00000034120, ENSMUSG00000025134, ENSMUSG00000021546, ENSMUSG00000058558, ENSMUSG00000025130, ENSMUSG00000056436, ENSMUSG00000026021, ENSMUSG00000004980, ENSMUSG00000000346, ENSMUSG00000036817, ENSMUSG00000020048, ENSMUSG00000045193, ENSMUSG00000007850, ENSMUSG00000042699	67	840	10102	2.51294	0.346771	0.0247376	3.19516
GOTERM_CC_ALL	GO:0043233~organelle lumen	14	15.0538	0.00274827	ENSMUSG00000034120, ENSMUSG00000025134, ENSMUSG00000021546, ENSMUSG00000058558, ENSMUSG00000025130, ENSMUSG00000056436, ENSMUSG00000026021, ENSMUSG00000004980, ENSMUSG00000000346, ENSMUSG00000036817, ENSMUSG00000020048, ENSMUSG00000045193, ENSMUSG00000007850, ENSMUSG00000042699	67	842	10102	2.50697	0.352622	0.0238675	3.26155
GOTERM_BP_ALL	GO:0044237~cellular metabolic process	42	45.1613	0.00104649	ENSMUSG00000034120, ENSMUSG00000058558, ENSMUSG00000025081, ENSMUSG00000026277, ENSMUSG00000037563, ENSMUSG00000024805, ENSMUSG00000063511, ENSMUSG00000025613, ENSMUSG00000059208, ENSMUSG00000025428, ENSMUSG00000046338, ENSMUSG00000062933, ENSMUSG00000004980, ENSMUSG00000031805, ENSMUSG00000032409, ENSMUSG00000005779, ENSMUSG00000004642, ENSMUSG00000028484, ENSMUSG00000030884, ENSMUSG00000024844,…	63	4196	9131	1.45075	0.413126	0.0644475	1.5002
GOTERM_MF_ALL	GO:0000166~nucleotide binding	20	21.5054	0.00351552	ENSMUSG00000025134, ENSMUSG00000034120, ENSMUSG00000062825, ENSMUSG00000026429, ENSMUSG00000026277, ENSMUSG00000010592, ENSMUSG00000049230, ENSMUSG00000063511, ENSMUSG00000028452, ENSMUSG00000025613, ENSMUSG00000059208, ENSMUSG00000025428, ENSMUSG00000004980, ENSMUSG00000031805, ENSMUSG00000032409, ENSMUSG00000020048, ENSMUSG00000007850, ENSMUSG00000045193, ENSMUSG00000021134, ENSMUSG00000042699	65	1535	9755	1.9554	0.42066	0.0869618	4.14117
GOTERM_CC_ALL	GO:0031974~membrane-enclosed lumen	14	15.0538	0.00383767	ENSMUSG00000034120, ENSMUSG00000025134, ENSMUSG00000021546, ENSMUSG00000058558, ENSMUSG00000025130, ENSMUSG00000056436, ENSMUSG00000026021, ENSMUSG00000004980, ENSMUSG00000000346, ENSMUSG00000036817, ENSMUSG00000020048, ENSMUSG00000045193, ENSMUSG00000007850, ENSMUSG00000042699	67	875	10102	2.41242	0.455299	0.0314689	4.5272
GOTERM_CC_ALL	GO:0070469~respiratory chain	4	4.30108	0.0044353	ENSMUSG00000056436, ENSMUSG00000041697, ENSMUSG00000030884, ENSMUSG00000064354	67	51	10102	11.8256	0.504573	0.0345074	5.21504
GOTERM_BP_ALL	GO:0043170~macromolecule metabolic process	38	40.8602	0.0015148	ENSMUSG00000034120, ENSMUSG00000058558, ENSMUSG00000025081, ENSMUSG00000026277, ENSMUSG00000037563, ENSMUSG00000024805, ENSMUSG00000063511, ENSMUSG00000025613, ENSMUSG00000059208, ENSMUSG00000004980, ENSMUSG00000062933, ENSMUSG00000031805, ENSMUSG00000032409, ENSMUSG00000005779, ENSMUSG00000004642, ENSMUSG00000028484, ENSMUSG00000030884, ENSMUSG00000024844, ENSMUSG00000012405, ENSMUSG00000025134,…	63	3676	9131	1.49826	0.537735	0.0821627	2.16472
GOTERM_MF_ALL	GO:0016676~oxidoreductase activity, acting on heme group of donors, oxygen as acceptor	3	3.22581	0.00540843	ENSMUSG00000043319, ENSMUSG00000041697, ENSMUSG00000064354	65	17	9755	26.4842	0.568541	0.113153	6.30526
GOTERM_MF_ALL	GO:0004129~cytochrome-c oxidase activity	3	3.22581	0.00540843	ENSMUSG00000043319, ENSMUSG00000041697, ENSMUSG00000064354	65	17	9755	26.4842	0.568541	0.113153	6.30526
GOTERM_MF_ALL	GO:0015002~heme-copper terminal oxidase activity	3	3.22581	0.00540843	ENSMUSG00000043319, ENSMUSG00000041697, ENSMUSG00000064354	65	17	9755	26.4842	0.568541	0.113153	6.30526
GOTERM_MF_ALL	GO:0016675~oxidoreductase activity, acting on heme group of donors	3	3.22581	0.00540843	ENSMUSG00000043319, ENSMUSG00000041697, ENSMUSG00000064354	65	17	9755	26.4842	0.568541	0.113153	6.30526
GOTERM_CC_ALL	GO:0044464~cell part	67	72.043	0.0060448	ENSMUSG00000062647, ENSMUSG00000019370, ENSMUSG00000037563, ENSMUSG00000020372, ENSMUSG00000060262, ENSMUSG00000025613, ENSMUSG00000036438, ENSMUSG00000059208, ENSMUSG00000046338, ENSMUSG00000000346, ENSMUSG00000029649, ENSMUSG00000032409, ENSMUSG00000028484, ENSMUSG00000030884, ENSMUSG00000045193, ENSMUSG00000042699, ENSMUSG00000026111, ENSMUSG00000024853, ENSMUSG00000021546, ENSMUSG00000024091,…	67	9352	10102	1.0802	0.616332	0.0445931	7.04498
GOTERM_CC_ALL	GO:0005623~cell	67	72.043	0.0060448	ENSMUSG00000062647, ENSMUSG00000019370, ENSMUSG00000037563, ENSMUSG00000020372, ENSMUSG00000060262, ENSMUSG00000025613, ENSMUSG00000036438, ENSMUSG00000059208, ENSMUSG00000046338, ENSMUSG00000000346, ENSMUSG00000029649, ENSMUSG00000032409, ENSMUSG00000028484, ENSMUSG00000030884, ENSMUSG00000045193, ENSMUSG00000042699, ENSMUSG00000026111, ENSMUSG00000024853, ENSMUSG00000021546, ENSMUSG00000024091,…	67	9352	10102	1.0802	0.616332	0.0445931	7.04498
GOTERM_CC_ALL	GO:0005694~chromosome	7	7.52688	0.00923488	ENSMUSG00000060262, ENSMUSG00000041126, ENSMUSG00000032409, ENSMUSG00000027855, ENSMUSG00000016559, ENSMUSG00000024844, ENSMUSG00000054717	67	277	10102	3.81023	0.769128	0.06446	10.5766
GOTERM_CC_ALL	GO:0031981~nuclear lumen	11	11.828	0.0109966	ENSMUSG00000025134, ENSMUSG00000034120, ENSMUSG00000026021, ENSMUSG00000004980, ENSMUSG00000000346, ENSMUSG00000021546, ENSMUSG00000036817, ENSMUSG00000058558, ENSMUSG00000007850, ENSMUSG00000045193, ENSMUSG00000042699	67	669	10102	2.47913	0.825719	0.0731469	12.4737
GOTERM_CC_ALL	GO:0044444~cytoplasmic part	30	32.2581	0.0142652	ENSMUSG00000062647, ENSMUSG00000062825, ENSMUSG00000058558, ENSMUSG00000025081, ENSMUSG00000009549, ENSMUSG00000037563, ENSMUSG00000026277, ENSMUSG00000041697, ENSMUSG00000025428, ENSMUSG00000046338, ENSMUSG00000062933, ENSMUSG00000036817, ENSMUSG00000029649, ENSMUSG00000030884, ENSMUSG00000012405, ENSMUSG00000043319, ENSMUSG00000021792, ENSMUSG00000026111, ENSMUSG00000024091, ENSMUSG00000014769,…	67	3082	10102	1.46765	0.896701	0.0902529	15.8962
GOTERM_MF_ALL	GO:0003697~single-stranded DNA binding	3	3.22581	0.0153509	ENSMUSG00000025134, ENSMUSG00000004980, ENSMUSG00000030057	65	29	9755	15.5252	0.909087	0.258982	16.9548
GOTERM_CC_ALL	GO:0031967~organelle envelope	8	8.60215	0.0177202	ENSMUSG00000043319, ENSMUSG00000041697, ENSMUSG00000026021, ENSMUSG00000046338, ENSMUSG00000025428, ENSMUSG00000036817, ENSMUSG00000030884, ENSMUSG00000064354	67	413	10102	2.9206	0.940686	0.106846	19.3801
GOTERM_CC_ALL	GO:0031975~envelope	8	8.60215	0.0181485	ENSMUSG00000043319, ENSMUSG00000041697, ENSMUSG00000026021, ENSMUSG00000046338, ENSMUSG00000025428, ENSMUSG00000036817, ENSMUSG00000030884, ENSMUSG00000064354	67	415	10102	2.90653	0.944635	0.10533	19.8026
GOTERM_CC_ALL	GO:0005840~ribosome	5	5.37634	0.0200245	ENSMUSG00000062647, ENSMUSG00000058558, ENSMUSG00000020460, ENSMUSG00000037563, ENSMUSG00000012405	67	159	10102	4.74139	0.959074	0.111632	21.6295
GOTERM_CC_ALL	GO:0000786~nucleosome	3	3.22581	0.0206176	ENSMUSG00000060262, ENSMUSG00000041126, ENSMUSG00000016559	67	34	10102	13.3038	0.962807	0.110911	22.1991
GOTERM_CC_ALL	GO:0019866~organelle inner membrane	6	6.45161	0.021356	ENSMUSG00000043319, ENSMUSG00000041697, ENSMUSG00000025428, ENSMUSG00000036817, ENSMUSG00000030884, ENSMUSG00000064354	67	244	10102	3.70761	0.966985	0.110961	22.9029
GOTERM_CC_ALL	GO:0060293~germ plasm	2	2.15054	0.0258822	ENSMUSG00000025081, ENSMUSG00000029423	67	4	10102	75.3881	0.984129	0.128996	27.0912
GOTERM_CC_ALL	GO:0043186~P granule	2	2.15054	0.0258822	ENSMUSG00000025081, ENSMUSG00000029423	67	4	10102	75.3881	0.984129	0.128996	27.0912
GOTERM_CC_ALL	GO:0045495~pole plasm	2	2.15054	0.0258822	ENSMUSG00000025081, ENSMUSG00000029423	67	4	10102	75.3881	0.984129	0.128996	27.0912
GOTERM_CC_ALL	GO:0033391~chromatoid body	2	2.15054	0.0258822	ENSMUSG00000025081, ENSMUSG00000029423	67	4	10102	75.3881	0.984129	0.128996	27.0912
GOTERM_CC_ALL	GO:0005654~nucleoplasm	8	8.60215	0.0298264	ENSMUSG00000025134, ENSMUSG00000034120, ENSMUSG00000026021, ENSMUSG00000004980, ENSMUSG00000000346, ENSMUSG00000021546, ENSMUSG00000007850, ENSMUSG00000045193	67	460	10102	2.62219	0.99164	0.143012	30.5696
GOTERM_MF_ALL	GO:0003729~mRNA binding	3	3.22581	0.0308321	ENSMUSG00000029423, ENSMUSG00000004642, ENSMUSG00000010592	65	42	9755	10.7198	0.992204	0.416876	31.3468
GOTERM_MF_ALL	GO:0050733~RS domain binding	2	2.15054	0.0323826	ENSMUSG00000022961, ENSMUSG00000021134	65	5	9755	60.0308	0.993918	0.399647	32.6543
GOTERM_CC_ALL	GO:0032993~protein-DNA complex	3	3.22581	0.0347566	ENSMUSG00000060262, ENSMUSG00000041126, ENSMUSG00000016559	67	45	10102	10.0517	0.996262	0.160261	34.7034
GOTERM_CC_ALL	GO:0000785~chromatin	4	4.30108	0.0383391	ENSMUSG00000060262, ENSMUSG00000041126, ENSMUSG00000032409, ENSMUSG00000016559	67	114	10102	5.29039	0.997923	0.170701	37.5644
GOTERM_CC_ALL	GO:0031966~mitochondrial membrane	6	6.45161	0.0401332	ENSMUSG00000043319, ENSMUSG00000041697, ENSMUSG00000046338, ENSMUSG00000025428, ENSMUSG00000030884, ENSMUSG00000064354	67	289	10102	3.1303	0.998454	0.173328	38.9534
GOTERM_CC_ALL	GO:0044429~mitochondrial part	7	7.52688	0.040538	ENSMUSG00000043319, ENSMUSG00000056436, ENSMUSG00000041697, ENSMUSG00000046338, ENSMUSG00000025428, ENSMUSG00000030884, ENSMUSG00000064354	67	388	10102	2.72019	0.998553	0.170401	39.2629
GOTERM_CC_ALL	GO:0000502~proteasome complex	3	3.22581	0.042125	ENSMUSG00000014769, ENSMUSG00000029649, ENSMUSG00000005779	67	50	10102	9.04657	0.998886	0.172122	40.4624
GOTERM_MF_ALL	GO:0003677~DNA binding	15	16.129	0.0446143	ENSMUSG00000025134, ENSMUSG00000021546, ENSMUSG00000022961, ENSMUSG00000027855, ENSMUSG00000016559, ENSMUSG00000054717, ENSMUSG00000060262, ENSMUSG00000049230, ENSMUSG00000041126, ENSMUSG00000004980, ENSMUSG00000032409, ENSMUSG00000028484, ENSMUSG00000030057, ENSMUSG00000024844, ENSMUSG00000042699	65	1321	9755	1.70413	0.999153	0.474346	42.1958
GOTERM_BP_ALL	GO:0006139~nucleobase, nucleoside, nucleotide and nucleic acid metabolic process	23	24.7312	0.0151858	ENSMUSG00000025134, ENSMUSG00000034120, ENSMUSG00000024853, ENSMUSG00000021546, ENSMUSG00000025081, ENSMUSG00000029423, ENSMUSG00000054717, ENSMUSG00000049230, ENSMUSG00000063511, ENSMUSG00000024805, ENSMUSG00000059208, ENSMUSG00000025428, ENSMUSG00000004980, ENSMUSG00000032409, ENSMUSG00000004642, ENSMUSG00000028484, ENSMUSG00000027404, ENSMUSG00000007850, ENSMUSG00000022332, ENSMUSG00000030057,…	63	2076	9131	1.60575	0.999586	0.541083	19.8213
GOTERM_BP_ALL	GO:0007281~germ cell development	4	4.30108	0.0152729	ENSMUSG00000025081, ENSMUSG00000029423, ENSMUSG00000054717, ENSMUSG00000010592	63	77	9131	7.52917	0.999604	0.509423	19.9236
GOTERM_MF_ALL	GO:0003735~structural constituent of ribosome	4	4.30108	0.04961	ENSMUSG00000058558, ENSMUSG00000020460, ENSMUSG00000037563, ENSMUSG00000012405	65	126	9755	4.76435	0.999624	0.481719	45.7231
GOTERM_CC_ALL	GO:0005740~mitochondrial envelope	6	6.45161	0.0492273	ENSMUSG00000043319, ENSMUSG00000041697, ENSMUSG00000046338, ENSMUSG00000025428, ENSMUSG00000030884, ENSMUSG00000064354	67	306	10102	2.95639	0.999656	0.193914	45.5688
GOTERM_CC_ALL	GO:0031090~organelle membrane	9	9.67742	0.0509959	ENSMUSG00000043319, ENSMUSG00000041697, ENSMUSG00000026021, ENSMUSG00000046338, ENSMUSG00000025428, ENSMUSG00000039105, ENSMUSG00000036817, ENSMUSG00000030884, ENSMUSG00000064354	67	628	10102	2.1608	0.999744	0.195579	46.7763
GOTERM_BP_ALL	GO:0044238~primary metabolic process	40	43.0108	0.0164315	ENSMUSG00000034120, ENSMUSG00000058558, ENSMUSG00000025081, ENSMUSG00000026277, ENSMUSG00000037563, ENSMUSG00000024805, ENSMUSG00000063511, ENSMUSG00000025613, ENSMUSG00000059208, ENSMUSG00000025428, ENSMUSG00000046338, ENSMUSG00000062933, ENSMUSG00000004980, ENSMUSG00000031805, ENSMUSG00000032409, ENSMUSG00000005779, ENSMUSG00000004642, ENSMUSG00000028484, ENSMUSG00000030884, ENSMUSG00000024844,…	63	4441	9131	1.30544	0.999782	0.504783	21.273
GOTERM_BP_ALL	GO:0010467~gene expression	21	22.5806	0.0167487	ENSMUSG00000034120, ENSMUSG00000025134, ENSMUSG00000024853, ENSMUSG00000021546, ENSMUSG00000058558, ENSMUSG00000020460, ENSMUSG00000037563, ENSMUSG00000049230, ENSMUSG00000063511, ENSMUSG00000024805, ENSMUSG00000059208, ENSMUSG00000004980, ENSMUSG00000004642, ENSMUSG00000028484, ENSMUSG00000027404, ENSMUSG00000007850, ENSMUSG00000022332, ENSMUSG00000030057, ENSMUSG00000021134, ENSMUSG00000031458,…	63	1842	9131	1.65237	0.999815	0.483835	21.6387
GOTERM_CC_ALL	GO:0016607~nuclear speck	3	3.22581	0.0584048	ENSMUSG00000025134, ENSMUSG00000034120, ENSMUSG00000026021	67	60	10102	7.53881	0.999926	0.21636	51.5725
GOTERM_MF_ALL	GO:0043566~structure-specific DNA binding	3	3.22581	0.0658991	ENSMUSG00000025134, ENSMUSG00000004980, ENSMUSG00000030057	65	64	9755	7.03486	0.999974	0.556389	55.8991
GOTERM_CC_ALL	GO:0005743~mitochondrial inner membrane	5	5.37634	0.0648063	ENSMUSG00000043319, ENSMUSG00000041697, ENSMUSG00000025428, ENSMUSG00000030884, ENSMUSG00000064354	67	232	10102	3.24949	0.999975	0.23253	55.3938
GOTERM_CC_ALL	GO:0044427~chromosomal part	5	5.37634	0.0664515	ENSMUSG00000060262, ENSMUSG00000041126, ENSMUSG00000032409, ENSMUSG00000027855, ENSMUSG00000016559	67	234	10102	3.22171	0.999981	0.232784	56.3302
GOTERM_MF_ALL	GO:0005198~structural molecule activity	6	6.45161	0.0703019	ENSMUSG00000062825, ENSMUSG00000024091, ENSMUSG00000058558, ENSMUSG00000020460, ENSMUSG00000037563, ENSMUSG00000012405	65	338	9755	2.66409	0.999988	0.55383	58.3316
GOTERM_MF_ALL	GO:0019904~protein domain specific binding	4	4.30108	0.0765389	ENSMUSG00000022961, ENSMUSG00000022332, ENSMUSG00000021134, ENSMUSG00000054717	65	151	9755	3.97555	0.999996	0.560803	61.5674
GOTERM_MF_ALL	GO:0003727~single-stranded RNA binding	2	2.15054	0.0820602	ENSMUSG00000029423, ENSMUSG00000030057	65	13	9755	23.0888	0.999998	0.563723	64.238
GOTERM_BP_ALL	GO:0006807~nitrogen compound metabolic process	24	25.8065	0.0259813	ENSMUSG00000025134, ENSMUSG00000034120, ENSMUSG00000024853, ENSMUSG00000021546, ENSMUSG00000025081, ENSMUSG00000029423, ENSMUSG00000025130, ENSMUSG00000054717, ENSMUSG00000049230, ENSMUSG00000063511, ENSMUSG00000024805, ENSMUSG00000059208, ENSMUSG00000025428, ENSMUSG00000004980, ENSMUSG00000032409, ENSMUSG00000004642, ENSMUSG00000028484, ENSMUSG00000027404, ENSMUSG00000007850, ENSMUSG00000022332,…	63	2309	9131	1.50649	0.999998	0.615993	31.6165
GOTERM_BP_ALL	GO:0034587~piRNA metabolic process	2	2.15054	0.0268892	ENSMUSG00000025081, ENSMUSG00000029423	63	4	9131	72.4683	0.999999	0.603442	32.531
GOTERM_CC_ALL	GO:0044454~nuclear chromosome part	3	3.22581	0.0980993	ENSMUSG00000032409, ENSMUSG00000027855, ENSMUSG00000016559	67	81	10102	5.5843	1	0.321872	71.1789
GOTERM_BP_ALL	GO:0006334~nucleosome assembly	3	3.22581	0.0328218	ENSMUSG00000060262, ENSMUSG00000041126, ENSMUSG00000016559	63	42	9131	10.3526	1	0.65412	38.2319
GOTERM_BP_ALL	GO:0034641~cellular nitrogen compound metabolic process	23	24.7312	0.0353256	ENSMUSG00000025134, ENSMUSG00000034120, ENSMUSG00000024853, ENSMUSG00000021546, ENSMUSG00000025081, ENSMUSG00000029423, ENSMUSG00000054717, ENSMUSG00000049230, ENSMUSG00000063511, ENSMUSG00000024805, ENSMUSG00000059208, ENSMUSG00000025428, ENSMUSG00000004980, ENSMUSG00000032409, ENSMUSG00000004642, ENSMUSG00000028484, ENSMUSG00000027404, ENSMUSG00000007850, ENSMUSG00000022332, ENSMUSG00000030057,…	63	2243	9131	1.4862	1	0.659325	40.5007
GOTERM_BP_ALL	GO:0031497~chromatin assembly	3	3.22581	0.0357528	ENSMUSG00000060262, ENSMUSG00000041126, ENSMUSG00000016559	63	44	9131	9.88203	1	0.642824	40.8799
GOTERM_BP_ALL	GO:0044267~cellular protein metabolic process	17	18.2796	0.0366258	ENSMUSG00000014769, ENSMUSG00000026429, ENSMUSG00000058558, ENSMUSG00000025130, ENSMUSG00000020460, ENSMUSG00000026277, ENSMUSG00000037563, ENSMUSG00000028452, ENSMUSG00000026021, ENSMUSG00000025613, ENSMUSG00000062933, ENSMUSG00000031805, ENSMUSG00000032409, ENSMUSG00000020048, ENSMUSG00000005779, ENSMUSG00000031458, ENSMUSG00000012405	63	1487	9131	1.65697	1	0.631976	41.648
GOTERM_BP_ALL	GO:0034728~nucleosome organization	3	3.22581	0.0372551	ENSMUSG00000060262, ENSMUSG00000041126, ENSMUSG00000016559	63	45	9131	9.66243	1	0.619495	42.1958
GOTERM_BP_ALL	GO:0065004~protein-DNA complex assembly	3	3.22581	0.0372551	ENSMUSG00000060262, ENSMUSG00000041126, ENSMUSG00000016559	63	45	9131	9.66243	1	0.619495	42.1958
GOTERM_BP_ALL	GO:0051603~proteolysis involved in cellular protein catabolic process	7	7.52688	0.0401541	ENSMUSG00000028452, ENSMUSG00000026021, ENSMUSG00000014769, ENSMUSG00000026429, ENSMUSG00000020048, ENSMUSG00000005779, ENSMUSG00000020460	63	373	9131	2.71999	1	0.629662	44.6584
GOTERM_BP_ALL	GO:0044257~cellular protein catabolic process	7	7.52688	0.0410446	ENSMUSG00000028452, ENSMUSG00000026021, ENSMUSG00000014769, ENSMUSG00000026429, ENSMUSG00000020048, ENSMUSG00000005779, ENSMUSG00000020460	63	375	9131	2.70548	1	0.620789	45.3951
GOTERM_BP_ALL	GO:0008152~metabolic process	42	45.1613	0.0456486	ENSMUSG00000034120, ENSMUSG00000058558, ENSMUSG00000025081, ENSMUSG00000026277, ENSMUSG00000037563, ENSMUSG00000024805, ENSMUSG00000063511, ENSMUSG00000025613, ENSMUSG00000059208, ENSMUSG00000025428, ENSMUSG00000046338, ENSMUSG00000062933, ENSMUSG00000004980, ENSMUSG00000031805, ENSMUSG00000032409, ENSMUSG00000005779, ENSMUSG00000004642, ENSMUSG00000028484, ENSMUSG00000030884, ENSMUSG00000024844,…	63	5000	9131	1.21747	1	0.644421	49.0601
GOTERM_BP_ALL	GO:0030163~protein catabolic process	7	7.52688	0.0481268	ENSMUSG00000028452, ENSMUSG00000026021, ENSMUSG00000014769, ENSMUSG00000026429, ENSMUSG00000020048, ENSMUSG00000005779, ENSMUSG00000020460	63	390	9131	2.60142	1	0.648683	50.9367
GOTERM_BP_ALL	GO:0000279~M phase	5	5.37634	0.0602834	ENSMUSG00000028851, ENSMUSG00000025081, ENSMUSG00000027855, ENSMUSG00000029423, ENSMUSG00000028832	63	218	9131	3.32423	1	0.718021	59.2462
GOTERM_BP_ALL	GO:0006323~DNA packaging	3	3.22581	0.0624615	ENSMUSG00000060262, ENSMUSG00000041126, ENSMUSG00000016559	63	60	9131	7.24683	1	0.7171	60.5888
GOTERM_BP_ALL	GO:0048610~reproductive cellular process	4	4.30108	0.0659139	ENSMUSG00000025081, ENSMUSG00000029423, ENSMUSG00000054717, ENSMUSG00000010592	63	137	9131	4.23172	1	0.723473	62.6329
GOTERM_BP_ALL	GO:0044265~cellular macromolecule catabolic process	7	7.52688	0.0718298	ENSMUSG00000028452, ENSMUSG00000026021, ENSMUSG00000014769, ENSMUSG00000026429, ENSMUSG00000020048, ENSMUSG00000005779, ENSMUSG00000020460	63	432	9131	2.34851	1	0.742061	65.9078
GOTERM_BP_ALL	GO:0006333~chromatin assembly or disassembly	3	3.22581	0.0776954	ENSMUSG00000060262, ENSMUSG00000041126, ENSMUSG00000016559	63	68	9131	6.39426	1	0.758184	68.8895
GOTERM_BP_ALL	GO:0051327~M phase of meiotic cell cycle	3	3.22581	0.0796754	ENSMUSG00000025081, ENSMUSG00000027855, ENSMUSG00000029423	63	69	9131	6.30159	1	0.755545	69.8399
GOTERM_BP_ALL	GO:0051321~meiotic cell cycle	3	3.22581	0.0796754	ENSMUSG00000025081, ENSMUSG00000027855, ENSMUSG00000029423	63	69	9131	6.30159	1	0.755545	69.8399
GOTERM_BP_ALL	GO:0007126~meiosis	3	3.22581	0.0796754	ENSMUSG00000025081, ENSMUSG00000027855, ENSMUSG00000029423	63	69	9131	6.30159	1	0.755545	69.8399
GOTERM_BP_ALL	GO:0051098~regulation of binding	3	3.22581	0.0816713	ENSMUSG00000036438, ENSMUSG00000032409, ENSMUSG00000019370, ENSMUSG00000054717	63	70	9131	6.21156	1	0.753138	70.7705
GOTERM_BP_ALL	GO:0006417~regulation of translation	3	3.22581	0.0857092	ENSMUSG00000029423, ENSMUSG00000009549, ENSMUSG00000010592	63	72	9131	6.03902	1	0.759565	72.5721
GOTERM_BP_ALL	GO:0006996~organelle organization	10	10.7527	0.0916705	ENSMUSG00000060262, ENSMUSG00000062825, ENSMUSG00000041126, ENSMUSG00000028851, ENSMUSG00000036817, ENSMUSG00000027855, ENSMUSG00000016559, ENSMUSG00000031458, ENSMUSG00000054717, ENSMUSG00000028832	63	804	9131	1.80269	1	0.773047	75.0437
GOTERM_BP_ALL	GO:0022403~cell cycle phase	5	5.37634	0.0924582	ENSMUSG00000028851, ENSMUSG00000025081, ENSMUSG00000027855, ENSMUSG00000029423, ENSMUSG00000028832	63	253	9131	2.86436	1	0.765988	75.3544
GOTERM_BP_ALL	GO:0009057~macromolecule catabolic process	7	7.52688	0.0952429	ENSMUSG00000028452, ENSMUSG00000026021, ENSMUSG00000014769, ENSMUSG00000026429, ENSMUSG00000020048, ENSMUSG00000005779, ENSMUSG00000020460	63	466	9131	2.17716	1	0.766734	76.4239
GOTERM_BP_ALL	GO:0034621~cellular macromolecular complex subunit organization	4	4.30108	0.0986826	ENSMUSG00000060262, ENSMUSG00000041126, ENSMUSG00000016559, ENSMUSG00000028832	63	163	9131	3.55672	1	0.769844	77.6853
GOTERM_BP_ALL	GO:0007049~cell cycle	7	7.52688	0.0990011	ENSMUSG00000036438, ENSMUSG00000028851, ENSMUSG00000021131, ENSMUSG00000025081, ENSMUSG00000027855, ENSMUSG00000029423, ENSMUSG00000019370, ENSMUSG00000028832	63	471	9131	2.15405	1	0.761684	77.7989
