# Supplementary material for: Transcriptome profiling of mice testes following low dose irradiation
Source: Reprod Biol Endocrinol. 2013 May 28;11:50. doi: 10.1186/1477-7827-11-50 (PMC3672050; doi:10.1186/1477-7827-11-50)
Supplement: Additional file 8: Table S7 — All Gene Ontology categories from the gene set enrichment analysis performed using DAVID on cluster 2 - spermatocytes. [file 1477-7827-11-50-S8.xls]

## Sheet: DAVID Cl. 2 Spermatocytes
Category	Term	Count	%	PValue	Genes	List Total	Pop Hits	Pop Total	Fold Enrichment	Bonferroni	Benjamini	FDR
GOTERM_BP_ALL	GO:0019953~sexual reproduction	18	12.4138	1.02052e-09	ENSMUSG00000035517, ENSMUSG00000030069, ENSMUSG00000071359, ENSMUSG00000017195, ENSMUSG00000030189, ENSMUSG00000032101, ENSMUSG00000000811, ENSMUSG00000032959, ENSMUSG00000022783, ENSMUSG00000022501, ENSMUSG00000048731, ENSMUSG00000026182, ENSMUSG00000040140, ENSMUSG00000024905, ENSMUSG00000022620, ENSMUSG00000062859, ENSMUSG00000027793, ENSMUSG00000002190	99	386	14219	6.6976	7.79681e-07	7.79681e-07	1.55703e-06
GOTERM_BP_ALL	GO:0007276~gamete generation	16	11.0345	7.42169e-09	ENSMUSG00000035517, ENSMUSG00000071359, ENSMUSG00000030069, ENSMUSG00000030189, ENSMUSG00000032101, ENSMUSG00000000811, ENSMUSG00000032959, ENSMUSG00000022783, ENSMUSG00000022501, ENSMUSG00000048731, ENSMUSG00000026182, ENSMUSG00000040140, ENSMUSG00000024905, ENSMUSG00000062859, ENSMUSG00000027793, ENSMUSG00000002190	99	331	14219	6.94266	5.67015e-06	2.83508e-06	1.13234e-05
GOTERM_BP_ALL	GO:0048232~male gamete generation	14	9.65517	2.02895e-08	ENSMUSG00000071359, ENSMUSG00000030069, ENSMUSG00000030189, ENSMUSG00000032101, ENSMUSG00000000811, ENSMUSG00000032959, ENSMUSG00000022783, ENSMUSG00000022501, ENSMUSG00000048731, ENSMUSG00000026182, ENSMUSG00000024905, ENSMUSG00000062859, ENSMUSG00000027793, ENSMUSG00000002190	99	255	14219	7.88536	1.55011e-05	5.16705e-06	3.0956e-05
GOTERM_BP_ALL	GO:0007283~spermatogenesis	14	9.65517	2.02895e-08	ENSMUSG00000071359, ENSMUSG00000030069, ENSMUSG00000030189, ENSMUSG00000032101, ENSMUSG00000000811, ENSMUSG00000032959, ENSMUSG00000022783, ENSMUSG00000022501, ENSMUSG00000048731, ENSMUSG00000026182, ENSMUSG00000024905, ENSMUSG00000062859, ENSMUSG00000027793, ENSMUSG00000002190	99	255	14219	7.88536	1.55011e-05	5.16705e-06	3.0956e-05
GOTERM_BP_ALL	GO:0032504~multicellular organism reproduction	16	11.0345	1.22194e-07	ENSMUSG00000035517, ENSMUSG00000071359, ENSMUSG00000030069, ENSMUSG00000030189, ENSMUSG00000032101, ENSMUSG00000000811, ENSMUSG00000032959, ENSMUSG00000022783, ENSMUSG00000022501, ENSMUSG00000048731, ENSMUSG00000026182, ENSMUSG00000040140, ENSMUSG00000024905, ENSMUSG00000062859, ENSMUSG00000027793, ENSMUSG00000002190	99	409	14219	5.61863	9.33521e-05	2.33388e-05	0.000186434
GOTERM_BP_ALL	GO:0048609~reproductive process in a multicellular organism	16	11.0345	1.22194e-07	ENSMUSG00000035517, ENSMUSG00000071359, ENSMUSG00000030069, ENSMUSG00000030189, ENSMUSG00000032101, ENSMUSG00000000811, ENSMUSG00000032959, ENSMUSG00000022783, ENSMUSG00000022501, ENSMUSG00000048731, ENSMUSG00000026182, ENSMUSG00000040140, ENSMUSG00000024905, ENSMUSG00000062859, ENSMUSG00000027793, ENSMUSG00000002190	99	409	14219	5.61863	9.33521e-05	2.33388e-05	0.000186434
GOTERM_BP_ALL	GO:0022414~reproductive process	18	12.4138	1.01147e-06	ENSMUSG00000035517, ENSMUSG00000030069, ENSMUSG00000071359, ENSMUSG00000017195, ENSMUSG00000030189, ENSMUSG00000032101, ENSMUSG00000000811, ENSMUSG00000032959, ENSMUSG00000022783, ENSMUSG00000022501, ENSMUSG00000048731, ENSMUSG00000026182, ENSMUSG00000040140, ENSMUSG00000024905, ENSMUSG00000022620, ENSMUSG00000062859, ENSMUSG00000027793, ENSMUSG00000002190	99	620	14219	4.16979	0.000772465	0.000154541	0.00154321
GOTERM_BP_ALL	GO:0000003~reproduction	18	12.4138	1.1051e-06	ENSMUSG00000035517, ENSMUSG00000030069, ENSMUSG00000071359, ENSMUSG00000017195, ENSMUSG00000030189, ENSMUSG00000032101, ENSMUSG00000000811, ENSMUSG00000032959, ENSMUSG00000022783, ENSMUSG00000022501, ENSMUSG00000048731, ENSMUSG00000026182, ENSMUSG00000040140, ENSMUSG00000024905, ENSMUSG00000022620, ENSMUSG00000062859, ENSMUSG00000027793, ENSMUSG00000002190	99	624	14219	4.14307	0.000843943	0.000140707	0.00168606
GOTERM_BP_ALL	GO:0022402~cell cycle process	14	9.65517	2.88353e-06	ENSMUSG00000028161, ENSMUSG00000020415, ENSMUSG00000017716, ENSMUSG00000032221, ENSMUSG00000029147, ENSMUSG00000018509, ENSMUSG00000029003, ENSMUSG00000032218, ENSMUSG00000006398, ENSMUSG00000024033, ENSMUSG00000027793, ENSMUSG00000026622, ENSMUSG00000002190, ENSMUSG00000021572	99	393	14219	5.11646	0.0022006	0.000314668	0.00439936
GOTERM_BP_ALL	GO:0022403~cell cycle phase	12	8.27586	1.55939e-05	ENSMUSG00000029003, ENSMUSG00000018509, ENSMUSG00000032218, ENSMUSG00000028161, ENSMUSG00000020415, ENSMUSG00000006398, ENSMUSG00000024033, ENSMUSG00000017716, ENSMUSG00000027793, ENSMUSG00000026622, ENSMUSG00000032221, ENSMUSG00000002190	99	328	14219	5.25462	0.0118432	0.00148813	0.0237893
GOTERM_BP_ALL	GO:0000279~M phase	11	7.58621	2.49127e-05	ENSMUSG00000029003, ENSMUSG00000018509, ENSMUSG00000032218, ENSMUSG00000020415, ENSMUSG00000006398, ENSMUSG00000024033, ENSMUSG00000017716, ENSMUSG00000027793, ENSMUSG00000026622, ENSMUSG00000032221, ENSMUSG00000002190	99	283	14219	5.58265	0.0188536	0.00211261	0.038003
GOTERM_BP_ALL	GO:0048610~reproductive cellular process	9	6.2069	2.53349e-05	ENSMUSG00000035517, ENSMUSG00000026182, ENSMUSG00000071359, ENSMUSG00000040140, ENSMUSG00000017195, ENSMUSG00000032101, ENSMUSG00000032959, ENSMUSG00000022620, ENSMUSG00000022501	99	173	14219	7.47189	0.01917	0.00193374	0.0386469
GOTERM_BP_ALL	GO:0000278~mitotic cell cycle	10	6.89655	4.64337e-05	ENSMUSG00000029003, ENSMUSG00000018509, ENSMUSG00000027496, ENSMUSG00000032218, ENSMUSG00000028161, ENSMUSG00000020415, ENSMUSG00000006398, ENSMUSG00000017716, ENSMUSG00000027793, ENSMUSG00000026622	99	244	14219	5.88632	0.0348543	0.00321991	0.0708212
GOTERM_BP_ALL	GO:0007281~germ cell development	7	4.82759	6.86812e-05	ENSMUSG00000035517, ENSMUSG00000026182, ENSMUSG00000071359, ENSMUSG00000040140, ENSMUSG00000032101, ENSMUSG00000032959, ENSMUSG00000022501	99	101	14219	9.9543	0.0511212	0.00436331	0.104737
GOTERM_BP_ALL	GO:0007049~cell cycle	15	10.3448	7.32267e-05	ENSMUSG00000027496, ENSMUSG00000028161, ENSMUSG00000020415, ENSMUSG00000017716, ENSMUSG00000032221, ENSMUSG00000029147, ENSMUSG00000018509, ENSMUSG00000029003, ENSMUSG00000032218, ENSMUSG00000006398, ENSMUSG00000024033, ENSMUSG00000026622, ENSMUSG00000027793, ENSMUSG00000002190, ENSMUSG00000021572	99	611	14219	3.52601	0.054411	0.00429439	0.111665
GOTERM_BP_ALL	GO:0000280~nuclear division	8	5.51724	0.000338135	ENSMUSG00000029003, ENSMUSG00000018509, ENSMUSG00000032218, ENSMUSG00000020415, ENSMUSG00000006398, ENSMUSG00000017716, ENSMUSG00000027793, ENSMUSG00000026622	99	190	14219	6.04742	0.227697	0.0182864	0.514656
GOTERM_BP_ALL	GO:0007067~mitosis	8	5.51724	0.000338135	ENSMUSG00000029003, ENSMUSG00000018509, ENSMUSG00000032218, ENSMUSG00000020415, ENSMUSG00000006398, ENSMUSG00000017716, ENSMUSG00000027793, ENSMUSG00000026622	99	190	14219	6.04742	0.227697	0.0182864	0.514656
GOTERM_BP_ALL	GO:0007126~meiosis	6	4.13793	0.000349825	ENSMUSG00000020415, ENSMUSG00000024033, ENSMUSG00000027793, ENSMUSG00000026622, ENSMUSG00000032221, ENSMUSG00000002190	99	88	14219	9.7927	0.234567	0.017663	0.532405
GOTERM_BP_ALL	GO:0051327~M phase of meiotic cell cycle	6	4.13793	0.000349825	ENSMUSG00000020415, ENSMUSG00000024033, ENSMUSG00000027793, ENSMUSG00000026622, ENSMUSG00000032221, ENSMUSG00000002190	99	88	14219	9.7927	0.234567	0.017663	0.532405
GOTERM_BP_ALL	GO:0006996~organelle organization	19	13.1034	0.000366056	ENSMUSG00000071359, ENSMUSG00000062270, ENSMUSG00000070392, ENSMUSG00000020415, ENSMUSG00000053914, ENSMUSG00000017716, ENSMUSG00000022501, ENSMUSG00000037894, ENSMUSG00000026182, ENSMUSG00000018509, ENSMUSG00000029003, ENSMUSG00000006818, ENSMUSG00000032218, ENSMUSG00000068855, ENSMUSG00000006398, ENSMUSG00000020799, ENSMUSG00000026622, ENSMUSG00000027793, ENSMUSG00000021572	99	1078	14219	2.53145	0.244003	0.0173304	0.557043
GOTERM_BP_ALL	GO:0000087~M phase of mitotic cell cycle	8	5.51724	0.000383484	ENSMUSG00000029003, ENSMUSG00000018509, ENSMUSG00000032218, ENSMUSG00000020415, ENSMUSG00000006398, ENSMUSG00000017716, ENSMUSG00000027793, ENSMUSG00000026622	99	194	14219	5.92273	0.254006	0.0170898	0.583491
GOTERM_BP_ALL	GO:0051321~meiotic cell cycle	6	4.13793	0.00038822	ENSMUSG00000020415, ENSMUSG00000024033, ENSMUSG00000027793, ENSMUSG00000026622, ENSMUSG00000032221, ENSMUSG00000002190	99	90	14219	9.57508	0.256702	0.0163459	0.590678
GOTERM_BP_ALL	GO:0048285~organelle fission	8	5.51724	0.000420594	ENSMUSG00000029003, ENSMUSG00000018509, ENSMUSG00000032218, ENSMUSG00000020415, ENSMUSG00000006398, ENSMUSG00000017716, ENSMUSG00000027793, ENSMUSG00000026622	99	197	14219	5.83254	0.274868	0.0167736	0.639787
GOTERM_BP_ALL	GO:0007286~spermatid development	5	3.44828	0.00072229	ENSMUSG00000026182, ENSMUSG00000071359, ENSMUSG00000032101, ENSMUSG00000032959, ENSMUSG00000022501	99	59	14219	12.1717	0.42422	0.027224	1.09635
GOTERM_BP_ALL	GO:0048515~spermatid differentiation	5	3.44828	0.000925673	ENSMUSG00000026182, ENSMUSG00000071359, ENSMUSG00000032101, ENSMUSG00000032959, ENSMUSG00000022501	99	63	14219	11.3989	0.507146	0.0331312	1.40303
GOTERM_BP_ALL	GO:0006333~chromatin assembly or disassembly	6	4.13793	0.000931139	ENSMUSG00000026182, ENSMUSG00000018509, ENSMUSG00000062270, ENSMUSG00000070392, ENSMUSG00000068855, ENSMUSG00000037894	99	109	14219	7.90603	0.509201	0.0318333	1.41126
GOTERM_BP_ALL	GO:0009987~cellular process	79	54.4828	0.00122106	ENSMUSG00000061286, ENSMUSG00000030069, ENSMUSG00000050553, ENSMUSG00000030544, ENSMUSG00000003033, ENSMUSG00000029433, ENSMUSG00000002205, ENSMUSG00000066441, ENSMUSG00000022783, ENSMUSG00000031585, ENSMUSG00000022501, ENSMUSG00000020743, ENSMUSG00000079707, ENSMUSG00000018509, ENSMUSG00000032218, ENSMUSG00000052293, ENSMUSG00000006398, ENSMUSG00000028484, ENSMUSG00000035517, ENSMUSG00000071359,…	99	9252	14219	1.22638	0.606808	0.0397725	1.84686
GOTERM_BP_ALL	GO:0051276~chromosome organization	10	6.89655	0.00186802	ENSMUSG00000026182, ENSMUSG00000018509, ENSMUSG00000062270, ENSMUSG00000070392, ENSMUSG00000068855, ENSMUSG00000020415, ENSMUSG00000053914, ENSMUSG00000022501, ENSMUSG00000026622, ENSMUSG00000037894	99	404	14219	3.55511	0.760333	0.0577843	2.81243
GOTERM_BP_ALL	GO:0003006~reproductive developmental process	8	5.51724	0.00231101	ENSMUSG00000035517, ENSMUSG00000026182, ENSMUSG00000071359, ENSMUSG00000040140, ENSMUSG00000030189, ENSMUSG00000032101, ENSMUSG00000032959, ENSMUSG00000022501	99	264	14219	4.35231	0.829267	0.0682644	3.46845
GOTERM_BP_ALL	GO:0051301~cell division	8	5.51724	0.00327067	ENSMUSG00000029003, ENSMUSG00000018509, ENSMUSG00000032218, ENSMUSG00000020415, ENSMUSG00000006398, ENSMUSG00000017716, ENSMUSG00000027793, ENSMUSG00000026622	99	281	14219	4.089	0.918152	0.0917766	4.87544
GOTERM_BP_ALL	GO:0007017~microtubule-based process	7	4.82759	0.00337327	ENSMUSG00000033826, ENSMUSG00000000579, ENSMUSG00000067702, ENSMUSG00000020799, ENSMUSG00000017716, ENSMUSG00000079707, ENSMUSG00000021572	99	211	14219	4.76485	0.924342	0.0911838	5.02472
GOTERM_BP_ALL	GO:0043933~macromolecular complex subunit organization	9	6.2069	0.00381501	ENSMUSG00000026182, ENSMUSG00000071359, ENSMUSG00000018509, ENSMUSG00000070392, ENSMUSG00000068855, ENSMUSG00000067702, ENSMUSG00000052293, ENSMUSG00000031585, ENSMUSG00000037894	99	367	14219	3.52217	0.946079	0.0990399	5.66497
GOTERM_BP_ALL	GO:0006323~DNA packaging	5	3.44828	0.00520097	ENSMUSG00000018509, ENSMUSG00000070392, ENSMUSG00000068855, ENSMUSG00000022501, ENSMUSG00000037894	99	101	14219	7.11021	0.981387	0.128358	7.64766
GOTERM_BP_ALL	GO:0016043~cellular component organization	23	15.8621	0.00868923	ENSMUSG00000071359, ENSMUSG00000062270, ENSMUSG00000070392, ENSMUSG00000022783, ENSMUSG00000067702, ENSMUSG00000020415, ENSMUSG00000031585, ENSMUSG00000053914, ENSMUSG00000017716, ENSMUSG00000022501, ENSMUSG00000037894, ENSMUSG00000026182, ENSMUSG00000018509, ENSMUSG00000029003, ENSMUSG00000006818, ENSMUSG00000032218, ENSMUSG00000068855, ENSMUSG00000052293, ENSMUSG00000006398, ENSMUSG00000020799,…	99	1891	14219	1.74691	0.998729	0.199287	12.4668
GOTERM_BP_ALL	GO:0065003~macromolecular complex assembly	8	5.51724	0.0088005	ENSMUSG00000071359, ENSMUSG00000018509, ENSMUSG00000070392, ENSMUSG00000068855, ENSMUSG00000067702, ENSMUSG00000052293, ENSMUSG00000031585, ENSMUSG00000037894	99	338	14219	3.39944	0.998833	0.195754	12.6166
GOTERM_BP_ALL	GO:0006091~generation of precursor metabolites and energy	7	4.82759	0.00932068	ENSMUSG00000071072, ENSMUSG00000006818, ENSMUSG00000022890, ENSMUSG00000000811, ENSMUSG00000052738, ENSMUSG00000016252, ENSMUSG00000021114	99	261	14219	3.85205	0.999219	0.200345	13.3137
GOTERM_BP_ALL	GO:0031497~chromatin assembly	4	2.75862	0.0149875	ENSMUSG00000018509, ENSMUSG00000070392, ENSMUSG00000068855, ENSMUSG00000037894	99	75	14219	7.66007	0.99999	0.295036	20.5782
GOTERM_BP_ALL	GO:0065004~protein-DNA complex assembly	4	2.75862	0.0155269	ENSMUSG00000018509, ENSMUSG00000070392, ENSMUSG00000068855, ENSMUSG00000037894	99	76	14219	7.55928	0.999994	0.296463	21.2392
GOTERM_BP_ALL	GO:0034728~nucleosome organization	4	2.75862	0.0155269	ENSMUSG00000026182, ENSMUSG00000070392, ENSMUSG00000068855, ENSMUSG00000037894	99	76	14219	7.55928	0.999994	0.296463	21.2392
GOTERM_BP_ALL	GO:0006325~chromatin organization	7	4.82759	0.0216881	ENSMUSG00000026182, ENSMUSG00000018509, ENSMUSG00000062270, ENSMUSG00000070392, ENSMUSG00000068855, ENSMUSG00000053914, ENSMUSG00000037894	99	315	14219	3.19169	1	0.380368	28.4333
GOTERM_BP_ALL	GO:0006338~chromatin remodeling	3	2.06897	0.024137	ENSMUSG00000026182, ENSMUSG00000018509, ENSMUSG00000062270	99	35	14219	12.3108	1	0.404602	31.1183
GOTERM_BP_ALL	GO:0006352~transcription initiation	3	2.06897	0.0267788	ENSMUSG00000071359, ENSMUSG00000052293, ENSMUSG00000031585	99	37	14219	11.6454	1	0.429067	33.909
GOTERM_BP_ALL	GO:0015986~ATP synthesis coupled proton transport	3	2.06897	0.0267788	ENSMUSG00000022890, ENSMUSG00000016252, ENSMUSG00000021114	99	37	14219	11.6454	1	0.429067	33.909
GOTERM_BP_ALL	GO:0015985~energy coupled proton transport, down electrochemical gradient	3	2.06897	0.0267788	ENSMUSG00000022890, ENSMUSG00000016252, ENSMUSG00000021114	99	37	14219	11.6454	1	0.429067	33.909
GOTERM_BP_ALL	GO:0034621~cellular macromolecular complex subunit organization	6	4.13793	0.0271557	ENSMUSG00000026182, ENSMUSG00000018509, ENSMUSG00000070392, ENSMUSG00000068855, ENSMUSG00000067702, ENSMUSG00000037894	99	245	14219	3.51738	1	0.425079	34.2985
GOTERM_BP_ALL	GO:0009142~nucleoside triphosphate biosynthetic process	4	2.75862	0.0278528	ENSMUSG00000071359, ENSMUSG00000022890, ENSMUSG00000016252, ENSMUSG00000021114	99	95	14219	6.04742	1	0.424992	35.0131
GOTERM_BP_ALL	GO:0006913~nucleocytoplasmic transport	4	2.75862	0.0286112	ENSMUSG00000032892, ENSMUSG00000032101, ENSMUSG00000028161, ENSMUSG00000036992	99	96	14219	5.98443	1	0.425608	35.7823
GOTERM_BP_ALL	GO:0032502~developmental process	28	19.3103	0.0292927	ENSMUSG00000030069, ENSMUSG00000030544, ENSMUSG00000002102, ENSMUSG00000032959, ENSMUSG00000048731, ENSMUSG00000022501, ENSMUSG00000019505, ENSMUSG00000071072, ENSMUSG00000032218, ENSMUSG00000024905, ENSMUSG00000022620, ENSMUSG00000002190, ENSMUSG00000035517, ENSMUSG00000021758, ENSMUSG00000071359, ENSMUSG00000030189, ENSMUSG00000032101, ENSMUSG00000016526, ENSMUSG00000000811, ENSMUSG00000028161,…	99	2743	14219	1.46611	1	0.425353	36.4663
GOTERM_BP_ALL	GO:0051169~nuclear transport	4	2.75862	0.0301607	ENSMUSG00000032892, ENSMUSG00000032101, ENSMUSG00000028161, ENSMUSG00000036992	99	98	14219	5.8623	1	0.427121	37.3276
GOTERM_BP_ALL	GO:0034220~ion transmembrane transport	3	2.06897	0.033862	ENSMUSG00000022890, ENSMUSG00000016252, ENSMUSG00000021114	99	42	14219	10.259	1	0.457769	40.8792
GOTERM_BP_ALL	GO:0031503~protein complex localization	2	1.37931	0.0339939	ENSMUSG00000017716, ENSMUSG00000021572	99	5	14219	57.4505	1	0.451476	41.0022
GOTERM_BP_ALL	GO:0034654~nucleobase, nucleoside, nucleotide and nucleic acid biosynthetic process	5	3.44828	0.0351974	ENSMUSG00000071359, ENSMUSG00000022890, ENSMUSG00000006589, ENSMUSG00000016252, ENSMUSG00000021114	99	179	14219	4.01191	1	0.455748	42.1138
GOTERM_BP_ALL	GO:0034404~nucleobase, nucleoside and nucleotide biosynthetic process	5	3.44828	0.0351974	ENSMUSG00000071359, ENSMUSG00000022890, ENSMUSG00000006589, ENSMUSG00000016252, ENSMUSG00000021114	99	179	14219	4.01191	1	0.455748	42.1138
GOTERM_BP_ALL	GO:0006997~nucleus organization	3	2.06897	0.0399929	ENSMUSG00000026182, ENSMUSG00000071359, ENSMUSG00000022501	99	46	14219	9.36693	1	0.492307	46.3515
GOTERM_BP_ALL	GO:0009141~nucleoside triphosphate metabolic process	4	2.75862	0.0450733	ENSMUSG00000071359, ENSMUSG00000022890, ENSMUSG00000016252, ENSMUSG00000021114	99	115	14219	4.9957	1	0.527495	50.5235
GOTERM_BP_ALL	GO:0007289~spermatid nucleus differentiation	2	1.37931	0.0472689	ENSMUSG00000026182, ENSMUSG00000071359	99	7	14219	41.0361	1	0.537323	52.2309
GOTERM_BP_ALL	GO:0015992~proton transport	3	2.06897	0.0499021	ENSMUSG00000022890, ENSMUSG00000016252, ENSMUSG00000021114	99	52	14219	8.28613	1	0.549839	54.206
GOTERM_BP_ALL	GO:0006818~hydrogen transport	3	2.06897	0.0516317	ENSMUSG00000022890, ENSMUSG00000016252, ENSMUSG00000021114	99	53	14219	8.12979	1	0.555155	55.4616
GOTERM_BP_ALL	GO:0006351~transcription, DNA-dependent	4	2.75862	0.052099	ENSMUSG00000071359, ENSMUSG00000052293, ENSMUSG00000031585, ENSMUSG00000006599	99	122	14219	4.70906	1	0.551358	55.7953
GOTERM_BP_ALL	GO:0032774~RNA biosynthetic process	4	2.75862	0.056338	ENSMUSG00000071359, ENSMUSG00000052293, ENSMUSG00000031585, ENSMUSG00000006599	99	126	14219	4.55956	1	0.573424	58.717
GOTERM_BP_ALL	GO:0006119~oxidative phosphorylation	3	2.06897	0.0569471	ENSMUSG00000022890, ENSMUSG00000016252, ENSMUSG00000021114	99	56	14219	7.69426	1	0.570528	59.1218
GOTERM_BP_ALL	GO:0048468~cell development	9	6.2069	0.0598367	ENSMUSG00000035517, ENSMUSG00000026182, ENSMUSG00000071359, ENSMUSG00000040140, ENSMUSG00000006818, ENSMUSG00000032101, ENSMUSG00000028161, ENSMUSG00000032959, ENSMUSG00000022501	99	611	14219	2.11561	1	0.582289	60.9916
GOTERM_BP_ALL	GO:0034622~cellular macromolecular complex assembly	5	3.44828	0.0629931	ENSMUSG00000018509, ENSMUSG00000070392, ENSMUSG00000068855, ENSMUSG00000067702, ENSMUSG00000037894	99	217	14219	3.30936	1	0.594975	62.9426
GOTERM_BP_ALL	GO:0044085~cellular component biogenesis	9	6.2069	0.0630994	ENSMUSG00000061286, ENSMUSG00000071359, ENSMUSG00000018509, ENSMUSG00000070392, ENSMUSG00000068855, ENSMUSG00000067702, ENSMUSG00000052293, ENSMUSG00000031585, ENSMUSG00000037894	99	618	14219	2.09164	1	0.589022	63.0067
GOTERM_BP_ALL	GO:0022607~cellular component assembly	8	5.51724	0.0665092	ENSMUSG00000071359, ENSMUSG00000018509, ENSMUSG00000070392, ENSMUSG00000068855, ENSMUSG00000067702, ENSMUSG00000052293, ENSMUSG00000031585, ENSMUSG00000037894	99	518	14219	2.21817	1	0.60247	65.0084
GOTERM_BP_ALL	GO:0006281~DNA repair	5	3.44828	0.0673154	ENSMUSG00000026182, ENSMUSG00000062270, ENSMUSG00000006818, ENSMUSG00000020415, ENSMUSG00000006599	99	222	14219	3.23483	1	0.600668	65.4666
GOTERM_BP_ALL	GO:0030154~cell differentiation	17	11.7241	0.0702671	ENSMUSG00000035517, ENSMUSG00000071359, ENSMUSG00000032101, ENSMUSG00000016526, ENSMUSG00000000811, ENSMUSG00000028161, ENSMUSG00000032959, ENSMUSG00000022501, ENSMUSG00000048731, ENSMUSG00000026182, ENSMUSG00000019505, ENSMUSG00000040140, ENSMUSG00000006818, ENSMUSG00000024905, ENSMUSG00000062859, ENSMUSG00000027793, ENSMUSG00000002190	99	1569	14219	1.55618	1	0.610717	67.097
GOTERM_BP_ALL	GO:0007059~chromosome segregation	3	2.06897	0.0719855	ENSMUSG00000020415, ENSMUSG00000017716, ENSMUSG00000026622	99	64	14219	6.73248	1	0.613754	68.0127
GOTERM_BP_ALL	GO:0046907~intracellular transport	7	4.82759	0.0771882	ENSMUSG00000020650, ENSMUSG00000032382, ENSMUSG00000032892, ENSMUSG00000003033, ENSMUSG00000032101, ENSMUSG00000028161, ENSMUSG00000036992	99	431	14219	2.33268	1	0.634358	70.6421
GOTERM_BP_ALL	GO:0051641~cellular localization	9	6.2069	0.0861503	ENSMUSG00000020650, ENSMUSG00000032382, ENSMUSG00000032892, ENSMUSG00000003033, ENSMUSG00000032101, ENSMUSG00000028161, ENSMUSG00000017716, ENSMUSG00000036992, ENSMUSG00000021572	99	662	14219	1.95262	1	0.670484	74.7035
GOTERM_BP_ALL	GO:0007275~multicellular organismal development	24	16.5517	0.0900363	ENSMUSG00000030069, ENSMUSG00000021758, ENSMUSG00000030544, ENSMUSG00000002102, ENSMUSG00000030189, ENSMUSG00000032101, ENSMUSG00000016526, ENSMUSG00000000811, ENSMUSG00000028161, ENSMUSG00000048731, ENSMUSG00000022501, ENSMUSG00000017716, ENSMUSG00000037894, ENSMUSG00000019505, ENSMUSG00000026182, ENSMUSG00000071072, ENSMUSG00000006818, ENSMUSG00000032218, ENSMUSG00000024905, ENSMUSG00000027751,…	99	2521	14219	1.36733	1	0.681517	76.2959
GOTERM_BP_ALL	GO:0009566~fertilization	3	2.06897	0.0902333	ENSMUSG00000017195, ENSMUSG00000030189, ENSMUSG00000022620	99	73	14219	5.90245	1	0.676609	76.3741
GOTERM_BP_ALL	GO:0006334~nucleosome assembly	3	2.06897	0.0902333	ENSMUSG00000070392, ENSMUSG00000068855, ENSMUSG00000037894	99	73	14219	5.90245	1	0.676609	76.3741
GOTERM_BP_ALL	GO:0006366~transcription from RNA polymerase II promoter	3	2.06897	0.0923381	ENSMUSG00000071359, ENSMUSG00000031585, ENSMUSG00000006599	99	74	14219	5.82269	1	0.679782	77.1944
GOTERM_BP_ALL	GO:0048869~cellular developmental process	17	11.7241	0.0939156	ENSMUSG00000035517, ENSMUSG00000071359, ENSMUSG00000032101, ENSMUSG00000016526, ENSMUSG00000000811, ENSMUSG00000028161, ENSMUSG00000032959, ENSMUSG00000022501, ENSMUSG00000048731, ENSMUSG00000026182, ENSMUSG00000019505, ENSMUSG00000040140, ENSMUSG00000006818, ENSMUSG00000024905, ENSMUSG00000062859, ENSMUSG00000027793, ENSMUSG00000002190	99	1636	14219	1.49245	1	0.680703	77.7917
GOTERM_BP_ALL	GO:0006405~RNA export from nucleus	2	1.37931	0.0985872	ENSMUSG00000032101, ENSMUSG00000036992	99	15	14219	19.1502	1	0.693807	79.4759
GOTERM_CC_ALL	GO:0005622~intracellular	96	66.2069	2.0691e-08	ENSMUSG00000061286, ENSMUSG00000030544, ENSMUSG00000050553, ENSMUSG00000002102, ENSMUSG00000036533, ENSMUSG00000003033, ENSMUSG00000029433, ENSMUSG00000002205, ENSMUSG00000066441, ENSMUSG00000022783, ENSMUSG00000031585, ENSMUSG00000022501, ENSMUSG00000020743, ENSMUSG00000079707, ENSMUSG00000029130, ENSMUSG00000018509, ENSMUSG00000021552, ENSMUSG00000014470, ENSMUSG00000032218, ENSMUSG00000032480,…	110	10033	15855	1.37916	4.20026e-06	4.20026e-06	2.59972e-05
GOTERM_CC_ALL	GO:0044446~intracellular organelle part	45	31.0345	1.00562e-06	ENSMUSG00000061286, ENSMUSG00000050553, ENSMUSG00000067367, ENSMUSG00000003033, ENSMUSG00000029433, ENSMUSG00000022783, ENSMUSG00000031585, ENSMUSG00000022501, ENSMUSG00000079707, ENSMUSG00000018509, ENSMUSG00000032892, ENSMUSG00000032239, ENSMUSG00000032480, ENSMUSG00000068855, ENSMUSG00000052293, ENSMUSG00000070283, ENSMUSG00000022769, ENSMUSG00000021572, ENSMUSG00000035517, ENSMUSG00000071359,…	110	3194	15855	2.03073	0.000204121	0.000102065	0.00126351
GOTERM_CC_ALL	GO:0032991~macromolecular complex	39	26.8966	1.16158e-06	ENSMUSG00000061286, ENSMUSG00000002102, ENSMUSG00000003033, ENSMUSG00000022783, ENSMUSG00000031585, ENSMUSG00000022501, ENSMUSG00000079707, ENSMUSG00000019505, ENSMUSG00000018509, ENSMUSG00000032239, ENSMUSG00000068855, ENSMUSG00000052293, ENSMUSG00000051648, ENSMUSG00000035517, ENSMUSG00000021758, ENSMUSG00000071359, ENSMUSG00000033826, ENSMUSG00000045248, ENSMUSG00000062270, ENSMUSG00000024217,…	110	2545	15855	2.20877	0.000235772	7.85969e-05	0.00145945
GOTERM_CC_ALL	GO:0044422~organelle part	45	31.0345	1.22265e-06	ENSMUSG00000061286, ENSMUSG00000050553, ENSMUSG00000067367, ENSMUSG00000003033, ENSMUSG00000029433, ENSMUSG00000022783, ENSMUSG00000031585, ENSMUSG00000022501, ENSMUSG00000079707, ENSMUSG00000018509, ENSMUSG00000032892, ENSMUSG00000032239, ENSMUSG00000032480, ENSMUSG00000068855, ENSMUSG00000052293, ENSMUSG00000070283, ENSMUSG00000022769, ENSMUSG00000021572, ENSMUSG00000035517, ENSMUSG00000071359,…	110	3216	15855	2.01683	0.000248167	6.20476e-05	0.00153619
GOTERM_CC_ALL	GO:0044424~intracellular part	90	62.069	1.67118e-06	ENSMUSG00000061286, ENSMUSG00000050553, ENSMUSG00000030544, ENSMUSG00000002102, ENSMUSG00000036533, ENSMUSG00000003033, ENSMUSG00000029433, ENSMUSG00000002205, ENSMUSG00000066441, ENSMUSG00000022783, ENSMUSG00000031585, ENSMUSG00000022501, ENSMUSG00000020743, ENSMUSG00000079707, ENSMUSG00000029130, ENSMUSG00000018509, ENSMUSG00000021552, ENSMUSG00000032218, ENSMUSG00000032480, ENSMUSG00000020267,…	110	9598	15855	1.35156	0.000339192	6.78477e-05	0.00209974
GOTERM_CC_ALL	GO:0043231~intracellular membrane-bounded organelle	74	51.0345	6.03893e-06	ENSMUSG00000061286, ENSMUSG00000050553, ENSMUSG00000030544, ENSMUSG00000002102, ENSMUSG00000003033, ENSMUSG00000029433, ENSMUSG00000002205, ENSMUSG00000066441, ENSMUSG00000031585, ENSMUSG00000022501, ENSMUSG00000020743, ENSMUSG00000079707, ENSMUSG00000018509, ENSMUSG00000021552, ENSMUSG00000032218, ENSMUSG00000032480, ENSMUSG00000020267, ENSMUSG00000052293, ENSMUSG00000028484, ENSMUSG00000035517,…	110	7255	15855	1.47017	0.00122516	0.000204297	0.00758736
GOTERM_CC_ALL	GO:0043227~membrane-bounded organelle	74	51.0345	6.26309e-06	ENSMUSG00000061286, ENSMUSG00000050553, ENSMUSG00000030544, ENSMUSG00000002102, ENSMUSG00000003033, ENSMUSG00000029433, ENSMUSG00000002205, ENSMUSG00000066441, ENSMUSG00000031585, ENSMUSG00000022501, ENSMUSG00000020743, ENSMUSG00000079707, ENSMUSG00000018509, ENSMUSG00000021552, ENSMUSG00000032218, ENSMUSG00000032480, ENSMUSG00000020267, ENSMUSG00000052293, ENSMUSG00000028484, ENSMUSG00000035517,…	110	7261	15855	1.46896	0.0012706	0.000181614	0.00786898
GOTERM_CC_ALL	GO:0043229~intracellular organelle	80	55.1724	6.70646e-06	ENSMUSG00000061286, ENSMUSG00000050553, ENSMUSG00000030544, ENSMUSG00000002102, ENSMUSG00000036533, ENSMUSG00000003033, ENSMUSG00000029433, ENSMUSG00000002205, ENSMUSG00000066441, ENSMUSG00000022783, ENSMUSG00000031585, ENSMUSG00000022501, ENSMUSG00000020743, ENSMUSG00000079707, ENSMUSG00000018509, ENSMUSG00000021552, ENSMUSG00000032218, ENSMUSG00000032480, ENSMUSG00000020267, ENSMUSG00000052293,…	110	8186	15855	1.40861	0.00136049	0.000170163	0.00842602
GOTERM_CC_ALL	GO:0043226~organelle	80	55.1724	6.86739e-06	ENSMUSG00000061286, ENSMUSG00000050553, ENSMUSG00000030544, ENSMUSG00000002102, ENSMUSG00000036533, ENSMUSG00000003033, ENSMUSG00000029433, ENSMUSG00000002205, ENSMUSG00000066441, ENSMUSG00000022783, ENSMUSG00000031585, ENSMUSG00000022501, ENSMUSG00000020743, ENSMUSG00000079707, ENSMUSG00000018509, ENSMUSG00000021552, ENSMUSG00000032218, ENSMUSG00000032480, ENSMUSG00000020267, ENSMUSG00000052293,…	110	8190	15855	1.40793	0.00139311	0.000154886	0.00862821
GOTERM_CC_ALL	GO:0043228~non-membrane-bounded organelle	28	19.3103	0.000191303	ENSMUSG00000061286, ENSMUSG00000036533, ENSMUSG00000067367, ENSMUSG00000022783, ENSMUSG00000022501, ENSMUSG00000079707, ENSMUSG00000019505, ENSMUSG00000018509, ENSMUSG00000032480, ENSMUSG00000068855, ENSMUSG00000021572, ENSMUSG00000035517, ENSMUSG00000033826, ENSMUSG00000027496, ENSMUSG00000062270, ENSMUSG00000070392, ENSMUSG00000067702, ENSMUSG00000017716, ENSMUSG00000005483, ENSMUSG00000032221,…	110	1919	15855	2.10308	0.0380937	0.00387629	0.240097
GOTERM_CC_ALL	GO:0043232~intracellular non-membrane-bounded organelle	28	19.3103	0.000191303	ENSMUSG00000061286, ENSMUSG00000036533, ENSMUSG00000067367, ENSMUSG00000022783, ENSMUSG00000022501, ENSMUSG00000079707, ENSMUSG00000019505, ENSMUSG00000018509, ENSMUSG00000032480, ENSMUSG00000068855, ENSMUSG00000021572, ENSMUSG00000035517, ENSMUSG00000033826, ENSMUSG00000027496, ENSMUSG00000062270, ENSMUSG00000070392, ENSMUSG00000067702, ENSMUSG00000017716, ENSMUSG00000005483, ENSMUSG00000032221,…	110	1919	15855	2.10308	0.0380937	0.00387629	0.240097
GOTERM_CC_ALL	GO:0005737~cytoplasm	64	44.1379	0.000241111	ENSMUSG00000050553, ENSMUSG00000036533, ENSMUSG00000002102, ENSMUSG00000003033, ENSMUSG00000029433, ENSMUSG00000066441, ENSMUSG00000022783, ENSMUSG00000022501, ENSMUSG00000020743, ENSMUSG00000029130, ENSMUSG00000018509, ENSMUSG00000021552, ENSMUSG00000032480, ENSMUSG00000020267, ENSMUSG00000004032, ENSMUSG00000035517, ENSMUSG00000071359, ENSMUSG00000033826, ENSMUSG00000027496, ENSMUSG00000020904,…	110	6468	15855	1.42621	0.0477726	0.00444024	0.302522
GOTERM_CC_ALL	GO:0015630~microtubule cytoskeleton	12	8.27586	0.000268239	ENSMUSG00000033826, ENSMUSG00000018509, ENSMUSG00000027496, ENSMUSG00000000579, ENSMUSG00000022783, ENSMUSG00000067702, ENSMUSG00000020799, ENSMUSG00000017716, ENSMUSG00000079707, ENSMUSG00000027793, ENSMUSG00000026622, ENSMUSG00000021572	110	450	15855	3.84364	0.0530034	0.00452803	0.336507
GOTERM_CC_ALL	GO:0000786~nucleosome	5	3.44828	0.000867726	ENSMUSG00000026182, ENSMUSG00000070392, ENSMUSG00000068855, ENSMUSG00000022501, ENSMUSG00000037894	110	62	15855	11.6239	0.161571	0.0134643	1.0848
GOTERM_CC_ALL	GO:0044429~mitochondrial part	12	8.27586	0.000955038	ENSMUSG00000035517, ENSMUSG00000050553, ENSMUSG00000006818, ENSMUSG00000029433, ENSMUSG00000022890, ENSMUSG00000032480, ENSMUSG00000052738, ENSMUSG00000000088, ENSMUSG00000070283, ENSMUSG00000016252, ENSMUSG00000026853, ENSMUSG00000029017	110	524	15855	3.30083	0.176314	0.0137591	1.19335
GOTERM_CC_ALL	GO:0043234~protein complex	27	18.6207	0.00100689	ENSMUSG00000061286, ENSMUSG00000002102, ENSMUSG00000003033, ENSMUSG00000022783, ENSMUSG00000031585, ENSMUSG00000079707, ENSMUSG00000018509, ENSMUSG00000032239, ENSMUSG00000052293, ENSMUSG00000051648, ENSMUSG00000071359, ENSMUSG00000033826, ENSMUSG00000062270, ENSMUSG00000045248, ENSMUSG00000022890, ENSMUSG00000028161, ENSMUSG00000067702, ENSMUSG00000016252, ENSMUSG00000017716, ENSMUSG00000029147,…	110	2018	15855	1.92848	0.184946	0.0135409	1.25776
GOTERM_CC_ALL	GO:0031967~organelle envelope	12	8.27586	0.00121739	ENSMUSG00000050553, ENSMUSG00000006818, ENSMUSG00000029433, ENSMUSG00000022890, ENSMUSG00000052738, ENSMUSG00000000088, ENSMUSG00000070283, ENSMUSG00000016252, ENSMUSG00000026853, ENSMUSG00000032221, ENSMUSG00000029017, ENSMUSG00000036992	110	540	15855	3.20303	0.219079	0.0153363	1.51887
GOTERM_CC_ALL	GO:0031975~envelope	12	8.27586	0.00125401	ENSMUSG00000050553, ENSMUSG00000006818, ENSMUSG00000029433, ENSMUSG00000022890, ENSMUSG00000052738, ENSMUSG00000000088, ENSMUSG00000070283, ENSMUSG00000016252, ENSMUSG00000026853, ENSMUSG00000032221, ENSMUSG00000029017, ENSMUSG00000036992	110	542	15855	3.19121	0.22487	0.0148721	1.56423
GOTERM_CC_ALL	GO:0005740~mitochondrial envelope	10	6.89655	0.00149711	ENSMUSG00000050553, ENSMUSG00000006818, ENSMUSG00000029433, ENSMUSG00000022890, ENSMUSG00000052738, ENSMUSG00000000088, ENSMUSG00000070283, ENSMUSG00000016252, ENSMUSG00000026853, ENSMUSG00000029017	110	391	15855	3.68635	0.262243	0.0167548	1.86485
GOTERM_CC_ALL	GO:0044427~chromosomal part	9	6.2069	0.00157722	ENSMUSG00000026182, ENSMUSG00000018509, ENSMUSG00000062270, ENSMUSG00000070392, ENSMUSG00000068855, ENSMUSG00000022501, ENSMUSG00000017716, ENSMUSG00000026622, ENSMUSG00000037894	110	318	15855	4.07933	0.274162	0.0167233	1.96373
GOTERM_CC_ALL	GO:0032993~protein-DNA complex	5	3.44828	0.00176585	ENSMUSG00000026182, ENSMUSG00000070392, ENSMUSG00000068855, ENSMUSG00000022501, ENSMUSG00000037894	110	75	15855	9.60909	0.301474	0.0177792	2.19619
GOTERM_CC_ALL	GO:0005634~nucleus	45	31.0345	0.00194002	ENSMUSG00000061286, ENSMUSG00000030544, ENSMUSG00000002102, ENSMUSG00000067367, ENSMUSG00000002205, ENSMUSG00000070345, ENSMUSG00000020415, ENSMUSG00000031585, ENSMUSG00000022501, ENSMUSG00000020743, ENSMUSG00000019505, ENSMUSG00000018509, ENSMUSG00000032892, ENSMUSG00000032218, ENSMUSG00000024905, ENSMUSG00000032239, ENSMUSG00000020267, ENSMUSG00000068855, ENSMUSG00000052293, ENSMUSG00000070283,…	110	4315	15855	1.50316	0.325786	0.0185967	2.41039
GOTERM_CC_ALL	GO:0031974~membrane-enclosed lumen	18	12.4138	0.00265077	ENSMUSG00000035517, ENSMUSG00000061286, ENSMUSG00000071359, ENSMUSG00000062270, ENSMUSG00000045248, ENSMUSG00000067367, ENSMUSG00000029433, ENSMUSG00000031585, ENSMUSG00000005483, ENSMUSG00000032892, ENSMUSG00000006818, ENSMUSG00000032480, ENSMUSG00000032239, ENSMUSG00000052293, ENSMUSG00000062859, ENSMUSG00000022769, ENSMUSG00000029017, ENSMUSG00000006599	110	1174	15855	2.20993	0.416564	0.0241943	3.27998
GOTERM_CC_ALL	GO:0031966~mitochondrial membrane	9	6.2069	0.00387619	ENSMUSG00000050553, ENSMUSG00000006818, ENSMUSG00000022890, ENSMUSG00000052738, ENSMUSG00000000088, ENSMUSG00000070283, ENSMUSG00000016252, ENSMUSG00000026853, ENSMUSG00000029017	110	368	15855	3.52507	0.545427	0.0336973	4.76257
GOTERM_CC_ALL	GO:0005743~mitochondrial inner membrane	8	5.51724	0.00433895	ENSMUSG00000006818, ENSMUSG00000022890, ENSMUSG00000052738, ENSMUSG00000000088, ENSMUSG00000070283, ENSMUSG00000016252, ENSMUSG00000026853, ENSMUSG00000029017	110	296	15855	3.89558	0.586345	0.036112	5.31698
GOTERM_CC_ALL	GO:0070013~intracellular organelle lumen	17	11.7241	0.00454648	ENSMUSG00000035517, ENSMUSG00000061286, ENSMUSG00000071359, ENSMUSG00000062270, ENSMUSG00000045248, ENSMUSG00000067367, ENSMUSG00000031585, ENSMUSG00000005483, ENSMUSG00000032892, ENSMUSG00000006818, ENSMUSG00000032480, ENSMUSG00000032239, ENSMUSG00000052293, ENSMUSG00000062859, ENSMUSG00000022769, ENSMUSG00000029017, ENSMUSG00000006599	110	1133	15855	2.16268	0.603484	0.0363254	5.56463
GOTERM_CC_ALL	GO:0005694~chromosome	9	6.2069	0.00455045	ENSMUSG00000026182, ENSMUSG00000018509, ENSMUSG00000062270, ENSMUSG00000070392, ENSMUSG00000068855, ENSMUSG00000022501, ENSMUSG00000017716, ENSMUSG00000026622, ENSMUSG00000037894	110	378	15855	3.43182	0.603806	0.0349831	5.56937
GOTERM_CC_ALL	GO:0043233~organelle lumen	17	11.7241	0.00466346	ENSMUSG00000035517, ENSMUSG00000061286, ENSMUSG00000071359, ENSMUSG00000062270, ENSMUSG00000045248, ENSMUSG00000067367, ENSMUSG00000031585, ENSMUSG00000005483, ENSMUSG00000032892, ENSMUSG00000006818, ENSMUSG00000032480, ENSMUSG00000032239, ENSMUSG00000052293, ENSMUSG00000062859, ENSMUSG00000022769, ENSMUSG00000029017, ENSMUSG00000006599	110	1136	15855	2.15697	0.612832	0.0345339	5.70398
GOTERM_CC_ALL	GO:0000785~chromatin	6	4.13793	0.00562779	ENSMUSG00000026182, ENSMUSG00000062270, ENSMUSG00000070392, ENSMUSG00000068855, ENSMUSG00000022501, ENSMUSG00000037894	110	165	15855	5.24132	0.681989	0.0400909	6.84545
GOTERM_CC_ALL	GO:0019866~organelle inner membrane	8	5.51724	0.00575961	ENSMUSG00000006818, ENSMUSG00000022890, ENSMUSG00000052738, ENSMUSG00000000088, ENSMUSG00000070283, ENSMUSG00000016252, ENSMUSG00000026853, ENSMUSG00000029017	110	312	15855	3.6958	0.690433	0.0396273	7.00048
GOTERM_CC_ALL	GO:0016591~DNA-directed RNA polymerase II, holoenzyme	4	2.75862	0.00672618	ENSMUSG00000071359, ENSMUSG00000052293, ENSMUSG00000031585, ENSMUSG00000006599	110	56	15855	10.2955	0.7459	0.0446405	8.1301
GOTERM_CC_ALL	GO:0005819~spindle	5	3.44828	0.00676624	ENSMUSG00000018509, ENSMUSG00000027496, ENSMUSG00000017716, ENSMUSG00000027793, ENSMUSG00000026622	110	109	15855	6.61176	0.747972	0.0434848	8.17665
GOTERM_CC_ALL	GO:0044430~cytoskeletal part	13	8.96552	0.00686757	ENSMUSG00000027496, ENSMUSG00000033826, ENSMUSG00000022783, ENSMUSG00000067702, ENSMUSG00000017716, ENSMUSG00000032221, ENSMUSG00000079707, ENSMUSG00000018509, ENSMUSG00000000579, ENSMUSG00000020799, ENSMUSG00000027793, ENSMUSG00000026622, ENSMUSG00000021572	110	774	15855	2.42089	0.753138	0.0427747	8.29428
GOTERM_CC_ALL	GO:0005875~microtubule associated complex	4	2.75862	0.0154554	ENSMUSG00000033826, ENSMUSG00000000579, ENSMUSG00000017716, ENSMUSG00000079707	110	76	15855	7.58612	0.957657	0.0913694	17.7746
GOTERM_CC_ALL	GO:0030286~dynein complex	3	2.06897	0.022769	ENSMUSG00000033826, ENSMUSG00000000579, ENSMUSG00000079707	110	34	15855	12.7179	0.990679	0.128479	25.1279
GOTERM_CC_ALL	GO:0005874~microtubule	6	4.13793	0.0250134	ENSMUSG00000033826, ENSMUSG00000000579, ENSMUSG00000022783, ENSMUSG00000067702, ENSMUSG00000020799, ENSMUSG00000017716	110	240	15855	3.60341	0.994156	0.136639	27.26
GOTERM_CC_ALL	GO:0016469~proton-transporting two-sector ATPase complex	3	2.06897	0.0337295	ENSMUSG00000022890, ENSMUSG00000016252, ENSMUSG00000021114	110	42	15855	10.2955	0.999056	0.175912	35.021
GOTERM_CC_ALL	GO:0005868~cytoplasmic dynein complex	2	1.37931	0.0339088	ENSMUSG00000000579, ENSMUSG00000079707	110	5	15855	57.6545	0.999091	0.172435	35.1724
GOTERM_CC_ALL	GO:0005739~mitochondrion	16	11.0345	0.0368214	ENSMUSG00000035517, ENSMUSG00000050553, ENSMUSG00000022890, ENSMUSG00000029433, ENSMUSG00000028161, ENSMUSG00000016252, ENSMUSG00000026853, ENSMUSG00000006818, ENSMUSG00000032480, ENSMUSG00000059970, ENSMUSG00000038936, ENSMUSG00000052738, ENSMUSG00000061633, ENSMUSG00000000088, ENSMUSG00000070283, ENSMUSG00000029017	110	1322	15855	1.74446	0.999507	0.18161	37.5857
GOTERM_CC_ALL	GO:0031981~nuclear lumen	12	8.27586	0.0402512	ENSMUSG00000061286, ENSMUSG00000071359, ENSMUSG00000045248, ENSMUSG00000062270, ENSMUSG00000032892, ENSMUSG00000067367, ENSMUSG00000032239, ENSMUSG00000052293, ENSMUSG00000062859, ENSMUSG00000031585, ENSMUSG00000005483, ENSMUSG00000006599	110	883	15855	1.95882	0.999761	0.192527	40.3214
GOTERM_CC_ALL	GO:0033391~chromatoid body	2	1.37931	0.0405526	ENSMUSG00000040140, ENSMUSG00000032101	110	6	15855	48.0455	0.999776	0.189492	40.5565
GOTERM_CC_ALL	GO:0044464~cell part	107	73.7931	0.0429818	ENSMUSG00000030544, ENSMUSG00000036533, ENSMUSG00000029433, ENSMUSG00000066441, ENSMUSG00000022783, ENSMUSG00000037661, ENSMUSG00000031585, ENSMUSG00000022501, ENSMUSG00000018509, ENSMUSG00000020267, ENSMUSG00000038515, ENSMUSG00000051648, ENSMUSG00000071359, ENSMUSG00000033826, ENSMUSG00000020904, ENSMUSG00000045248, ENSMUSG00000032637, ENSMUSG00000028161, ENSMUSG00000053914, ENSMUSG00000030463,…	110	14723	15855	1.04752	0.999866	0.19549	42.42
GOTERM_CC_ALL	GO:0005623~cell	107	73.7931	0.0429818	ENSMUSG00000030544, ENSMUSG00000036533, ENSMUSG00000029433, ENSMUSG00000066441, ENSMUSG00000022783, ENSMUSG00000037661, ENSMUSG00000031585, ENSMUSG00000022501, ENSMUSG00000018509, ENSMUSG00000020267, ENSMUSG00000038515, ENSMUSG00000051648, ENSMUSG00000071359, ENSMUSG00000033826, ENSMUSG00000020904, ENSMUSG00000045248, ENSMUSG00000032637, ENSMUSG00000028161, ENSMUSG00000053914, ENSMUSG00000030463,…	110	14723	15855	1.04752	0.999866	0.19549	42.42
GOTERM_CC_ALL	GO:0005856~cytoskeleton	14	9.65517	0.0440232	ENSMUSG00000027496, ENSMUSG00000033826, ENSMUSG00000036533, ENSMUSG00000022783, ENSMUSG00000067702, ENSMUSG00000017716, ENSMUSG00000032221, ENSMUSG00000079707, ENSMUSG00000018509, ENSMUSG00000000579, ENSMUSG00000020799, ENSMUSG00000027793, ENSMUSG00000026622, ENSMUSG00000021572	110	1122	15855	1.79849	0.999893	0.195557	43.2023
GOTERM_CC_ALL	GO:0044428~nuclear part	15	10.3448	0.0449285	ENSMUSG00000061286, ENSMUSG00000071359, ENSMUSG00000062270, ENSMUSG00000045248, ENSMUSG00000067367, ENSMUSG00000031585, ENSMUSG00000032221, ENSMUSG00000005483, ENSMUSG00000036992, ENSMUSG00000032892, ENSMUSG00000032239, ENSMUSG00000052293, ENSMUSG00000062859, ENSMUSG00000026622, ENSMUSG00000006599	110	1241	15855	1.74218	0.999911	0.195083	43.8744
GOTERM_CC_ALL	GO:0005753~mitochondrial proton-transporting ATP synthase complex	2	1.37931	0.0471511	ENSMUSG00000022890, ENSMUSG00000016252	110	7	15855	41.1818	0.999945	0.199752	45.4937
GOTERM_CC_ALL	GO:0043186~P granule	2	1.37931	0.0471511	ENSMUSG00000035517, ENSMUSG00000040140	110	7	15855	41.1818	0.999945	0.199752	45.4937
GOTERM_CC_ALL	GO:0045495~pole plasm	2	1.37931	0.0471511	ENSMUSG00000035517, ENSMUSG00000040140	110	7	15855	41.1818	0.999945	0.199752	45.4937
GOTERM_CC_ALL	GO:0060293~germ plasm	2	1.37931	0.0471511	ENSMUSG00000035517, ENSMUSG00000040140	110	7	15855	41.1818	0.999945	0.199752	45.4937
GOTERM_CC_ALL	GO:0044444~cytoplasmic part	38	26.2069	0.0484161	ENSMUSG00000020650, ENSMUSG00000050553, ENSMUSG00000002102, ENSMUSG00000003033, ENSMUSG00000029433, ENSMUSG00000066441, ENSMUSG00000048731, ENSMUSG00000019505, ENSMUSG00000021552, ENSMUSG00000032239, ENSMUSG00000032480, ENSMUSG00000027742, ENSMUSG00000022620, ENSMUSG00000070283, ENSMUSG00000022769, ENSMUSG00000021572, ENSMUSG00000002190, ENSMUSG00000035517, ENSMUSG00000021758, ENSMUSG00000027496,…	110	4184	15855	1.30908	0.999958	0.200585	46.3959
GOTERM_CC_ALL	GO:0019861~flagellum	3	2.06897	0.0549408	ENSMUSG00000033826, ENSMUSG00000022783, ENSMUSG00000079707	110	55	15855	7.86198	0.99999	0.220709	50.8352
GOTERM_CC_ALL	GO:0030496~midbody	2	1.37931	0.0794752	ENSMUSG00000017716, ENSMUSG00000026622	110	12	15855	24.0227	1	0.300699	64.6717
GOTERM_CC_ALL	GO:0030529~ribonucleoprotein complex	7	4.82759	0.0989484	ENSMUSG00000035517, ENSMUSG00000021758, ENSMUSG00000019505, ENSMUSG00000040140, ENSMUSG00000024217, ENSMUSG00000030189, ENSMUSG00000032101	110	462	15855	2.18388	1	0.356381	72.9945
GOTERM_MF_ALL	GO:0016818~hydrolase activity, acting on acid anhydrides, in phosphorus-containing anhydrides	11	7.58621	0.0124174	ENSMUSG00000008822, ENSMUSG00000021758, ENSMUSG00000033826, ENSMUSG00000002102, ENSMUSG00000000579, ENSMUSG00000032480, ENSMUSG00000032101, ENSMUSG00000067702, ENSMUSG00000016252, ENSMUSG00000021114, ENSMUSG00000006599	106	644	15404	2.48219	0.970507	0.970507	15.2442
GOTERM_MF_ALL	GO:0016887~ATPase activity	7	4.82759	0.0124974	ENSMUSG00000021758, ENSMUSG00000033826, ENSMUSG00000032480, ENSMUSG00000032101, ENSMUSG00000016252, ENSMUSG00000021114, ENSMUSG00000006599	106	281	15404	3.62009	0.971174	0.830218	15.3351
GOTERM_MF_ALL	GO:0016817~hydrolase activity, acting on acid anhydrides	11	7.58621	0.0137117	ENSMUSG00000008822, ENSMUSG00000021758, ENSMUSG00000033826, ENSMUSG00000002102, ENSMUSG00000000579, ENSMUSG00000032480, ENSMUSG00000032101, ENSMUSG00000067702, ENSMUSG00000016252, ENSMUSG00000021114, ENSMUSG00000006599	106	654	15404	2.44423	0.979625	0.726873	16.7028
GOTERM_MF_ALL	GO:0042623~ATPase activity, coupled	6	4.13793	0.0182626	ENSMUSG00000021758, ENSMUSG00000032480, ENSMUSG00000032101, ENSMUSG00000016252, ENSMUSG00000021114, ENSMUSG00000006599	106	223	15404	3.90998	0.994471	0.727309	21.6493
GOTERM_MF_ALL	GO:0015078~hydrogen ion transmembrane transporter activity	4	2.75862	0.0184752	ENSMUSG00000022890, ENSMUSG00000000088, ENSMUSG00000016252, ENSMUSG00000021114	106	82	15404	7.08882	0.994798	0.650674	21.8735
GOTERM_MF_ALL	GO:0015077~monovalent inorganic cation transmembrane transporter activity	4	2.75862	0.0215818	ENSMUSG00000022890, ENSMUSG00000000088, ENSMUSG00000016252, ENSMUSG00000021114	106	87	15404	6.68141	0.997872	0.641365	25.084
GOTERM_MF_ALL	GO:0017111~nucleoside-triphosphatase activity	10	6.89655	0.0242674	ENSMUSG00000021758, ENSMUSG00000033826, ENSMUSG00000002102, ENSMUSG00000000579, ENSMUSG00000032480, ENSMUSG00000032101, ENSMUSG00000067702, ENSMUSG00000016252, ENSMUSG00000021114, ENSMUSG00000006599	106	614	15404	2.36679	0.99902	0.628307	27.7607
GOTERM_MF_ALL	GO:0003824~catalytic activity	46	31.7241	0.0264423	ENSMUSG00000061286, ENSMUSG00000008822, ENSMUSG00000050553, ENSMUSG00000002102, ENSMUSG00000060860, ENSMUSG00000063447, ENSMUSG00000066441, ENSMUSG00000002205, ENSMUSG00000033174, ENSMUSG00000034842, ENSMUSG00000021916, ENSMUSG00000071072, ENSMUSG00000018509, ENSMUSG00000032480, ENSMUSG00000020267, ENSMUSG00000006589, ENSMUSG00000022620, ENSMUSG00000052293, ENSMUSG00000004032, ENSMUSG00000021758,…	106	5142	15404	1.30003	0.999478	0.61118	29.8634
GOTERM_MF_ALL	GO:0017076~purine nucleotide binding	21	14.4828	0.0267222	ENSMUSG00000021758, ENSMUSG00000033826, ENSMUSG00000027496, ENSMUSG00000050553, ENSMUSG00000002102, ENSMUSG00000060860, ENSMUSG00000063447, ENSMUSG00000032101, ENSMUSG00000002205, ENSMUSG00000016526, ENSMUSG00000000811, ENSMUSG00000032959, ENSMUSG00000067702, ENSMUSG00000047104, ENSMUSG00000036463, ENSMUSG00000032480, ENSMUSG00000059970, ENSMUSG00000052738, ENSMUSG00000052293, ENSMUSG00000006589,…	106	1871	15404	1.63107	0.999518	0.572024	30.1298
GOTERM_MF_ALL	GO:0030554~adenyl nucleotide binding	18	12.4138	0.0302579	ENSMUSG00000021758, ENSMUSG00000033826, ENSMUSG00000050553, ENSMUSG00000027496, ENSMUSG00000060860, ENSMUSG00000002102, ENSMUSG00000063447, ENSMUSG00000032101, ENSMUSG00000016526, ENSMUSG00000002205, ENSMUSG00000000811, ENSMUSG00000032959, ENSMUSG00000047104, ENSMUSG00000032480, ENSMUSG00000059970, ENSMUSG00000052293, ENSMUSG00000006589, ENSMUSG00000026622	106	1535	15404	1.70409	0.999827	0.579558	33.4159
GOTERM_MF_ALL	GO:0016462~pyrophosphatase activity	10	6.89655	0.0305843	ENSMUSG00000021758, ENSMUSG00000033826, ENSMUSG00000002102, ENSMUSG00000000579, ENSMUSG00000032480, ENSMUSG00000032101, ENSMUSG00000067702, ENSMUSG00000016252, ENSMUSG00000021114, ENSMUSG00000006599	106	640	15404	2.27064	0.999843	0.549011	33.712
GOTERM_MF_ALL	GO:0001883~purine nucleoside binding	18	12.4138	0.0324619	ENSMUSG00000021758, ENSMUSG00000033826, ENSMUSG00000050553, ENSMUSG00000027496, ENSMUSG00000060860, ENSMUSG00000002102, ENSMUSG00000063447, ENSMUSG00000032101, ENSMUSG00000016526, ENSMUSG00000002205, ENSMUSG00000000811, ENSMUSG00000032959, ENSMUSG00000047104, ENSMUSG00000032480, ENSMUSG00000059970, ENSMUSG00000052293, ENSMUSG00000006589, ENSMUSG00000026622	106	1548	15404	1.68978	0.999909	0.539531	35.3914
GOTERM_MF_ALL	GO:0032555~purine ribonucleotide binding	20	13.7931	0.0337108	ENSMUSG00000021758, ENSMUSG00000033826, ENSMUSG00000027496, ENSMUSG00000050553, ENSMUSG00000002102, ENSMUSG00000060860, ENSMUSG00000063447, ENSMUSG00000032101, ENSMUSG00000002205, ENSMUSG00000016526, ENSMUSG00000032959, ENSMUSG00000067702, ENSMUSG00000047104, ENSMUSG00000036463, ENSMUSG00000032480, ENSMUSG00000059970, ENSMUSG00000052738, ENSMUSG00000052293, ENSMUSG00000006589, ENSMUSG00000026622	106	1796	15404	1.61827	0.999937	0.524731	36.4866
GOTERM_MF_ALL	GO:0032553~ribonucleotide binding	20	13.7931	0.0337108	ENSMUSG00000021758, ENSMUSG00000033826, ENSMUSG00000027496, ENSMUSG00000050553, ENSMUSG00000002102, ENSMUSG00000060860, ENSMUSG00000063447, ENSMUSG00000032101, ENSMUSG00000002205, ENSMUSG00000016526, ENSMUSG00000032959, ENSMUSG00000067702, ENSMUSG00000047104, ENSMUSG00000036463, ENSMUSG00000032480, ENSMUSG00000059970, ENSMUSG00000052738, ENSMUSG00000052293, ENSMUSG00000006589, ENSMUSG00000026622	106	1796	15404	1.61827	0.999937	0.524731	36.4866
GOTERM_MF_ALL	GO:0001882~nucleoside binding	18	12.4138	0.0342375	ENSMUSG00000021758, ENSMUSG00000033826, ENSMUSG00000050553, ENSMUSG00000027496, ENSMUSG00000060860, ENSMUSG00000002102, ENSMUSG00000063447, ENSMUSG00000032101, ENSMUSG00000016526, ENSMUSG00000002205, ENSMUSG00000000811, ENSMUSG00000032959, ENSMUSG00000047104, ENSMUSG00000032480, ENSMUSG00000059970, ENSMUSG00000052293, ENSMUSG00000006589, ENSMUSG00000026622	106	1558	15404	1.67893	0.999946	0.50427	36.9434
GOTERM_MF_ALL	GO:0032559~adenyl ribonucleotide binding	17	11.7241	0.0383161	ENSMUSG00000021758, ENSMUSG00000033826, ENSMUSG00000050553, ENSMUSG00000027496, ENSMUSG00000060860, ENSMUSG00000002102, ENSMUSG00000063447, ENSMUSG00000032101, ENSMUSG00000016526, ENSMUSG00000002205, ENSMUSG00000032959, ENSMUSG00000047104, ENSMUSG00000032480, ENSMUSG00000059970, ENSMUSG00000052293, ENSMUSG00000006589, ENSMUSG00000026622	106	1460	15404	1.69209	0.999984	0.520258	40.3787
GOTERM_MF_ALL	GO:0005488~binding	87	60	0.0430211	ENSMUSG00000061286, ENSMUSG00000030069, ENSMUSG00000050553, ENSMUSG00000030544, ENSMUSG00000002102, ENSMUSG00000036533, ENSMUSG00000003033, ENSMUSG00000029433, ENSMUSG00000002205, ENSMUSG00000066441, ENSMUSG00000022783, ENSMUSG00000036430, ENSMUSG00000031585, ENSMUSG00000022501, ENSMUSG00000020743, ENSMUSG00000079707, ENSMUSG00000029130, ENSMUSG00000010044, ENSMUSG00000014470, ENSMUSG00000021552,…	106	11445	15404	1.10467	0.999996	0.539315	44.1264
GOTERM_MF_ALL	GO:0016787~hydrolase activity	23	15.8621	0.0430506	ENSMUSG00000061286, ENSMUSG00000008822, ENSMUSG00000021758, ENSMUSG00000033826, ENSMUSG00000002102, ENSMUSG00000032101, ENSMUSG00000033174, ENSMUSG00000028161, ENSMUSG00000069805, ENSMUSG00000067702, ENSMUSG00000016252, ENSMUSG00000029147, ENSMUSG00000027088, ENSMUSG00000022039, ENSMUSG00000000579, ENSMUSG00000032480, ENSMUSG00000026239, ENSMUSG00000020267, ENSMUSG00000022620, ENSMUSG00000062859,…	106	2221	15404	1.5049	0.999996	0.518072	44.1491
GOTERM_MF_ALL	GO:0008536~Ran GTPase binding	2	1.37931	0.0467591	ENSMUSG00000032892, ENSMUSG00000036992	106	7	15404	41.5202	0.999999	0.527746	46.9472
GOTERM_MF_ALL	GO:0022890~inorganic cation transmembrane transporter activity	4	2.75862	0.0559711	ENSMUSG00000022890, ENSMUSG00000000088, ENSMUSG00000016252, ENSMUSG00000021114	106	127	15404	4.57703	1	0.574667	53.3466
GOTERM_MF_ALL	GO:0030234~enzyme regulator activity	10	6.89655	0.0574684	ENSMUSG00000047104, ENSMUSG00000022236, ENSMUSG00000032892, ENSMUSG00000032959, ENSMUSG00000029620, ENSMUSG00000079093, ENSMUSG00000020415, ENSMUSG00000030463, ENSMUSG00000017716, ENSMUSG00000038515	106	721	15404	2.01554	1	0.565917	54.3166
GOTERM_MF_ALL	GO:0000166~nucleotide binding	22	15.1724	0.062052	ENSMUSG00000021758, ENSMUSG00000033826, ENSMUSG00000027496, ENSMUSG00000050553, ENSMUSG00000002102, ENSMUSG00000060860, ENSMUSG00000063447, ENSMUSG00000032101, ENSMUSG00000002205, ENSMUSG00000016526, ENSMUSG00000000811, ENSMUSG00000032959, ENSMUSG00000067702, ENSMUSG00000051732, ENSMUSG00000047104, ENSMUSG00000036463, ENSMUSG00000032480, ENSMUSG00000059970, ENSMUSG00000052738, ENSMUSG00000052293,…	106	2183	15404	1.46452	1	0.576941	57.1714
GOTERM_MF_ALL	GO:0005524~ATP binding	16	11.0345	0.0646838	ENSMUSG00000021758, ENSMUSG00000033826, ENSMUSG00000050553, ENSMUSG00000027496, ENSMUSG00000060860, ENSMUSG00000002102, ENSMUSG00000063447, ENSMUSG00000032101, ENSMUSG00000016526, ENSMUSG00000002205, ENSMUSG00000032959, ENSMUSG00000047104, ENSMUSG00000032480, ENSMUSG00000059970, ENSMUSG00000052293, ENSMUSG00000026622	106	1443	15404	1.61132	1	0.575635	58.7351
GOTERM_MF_ALL	GO:0005085~guanyl-nucleotide exchange factor activity	4	2.75862	0.0791528	ENSMUSG00000032892, ENSMUSG00000029620, ENSMUSG00000079093, ENSMUSG00000030463	106	147	15404	3.95431	1	0.636162	66.4297
GOTERM_MF_ALL	GO:0051082~unfolded protein binding	3	2.06897	0.0824648	ENSMUSG00000071072, ENSMUSG00000005483, ENSMUSG00000002190	106	70	15404	6.22803	1	0.636238	67.9932
GOTERM_MF_ALL	GO:0016788~hydrolase activity, acting on ester bonds	9	6.2069	0.0944602	ENSMUSG00000027088, ENSMUSG00000061286, ENSMUSG00000026239, ENSMUSG00000028161, ENSMUSG00000033174, ENSMUSG00000069805, ENSMUSG00000022620, ENSMUSG00000062859, ENSMUSG00000029147	106	683	15404	1.91491	1	0.673475	73.11
GOTERM_MF_ALL	GO:0004866~endopeptidase inhibitor activity	4	2.75862	0.0974841	ENSMUSG00000047104, ENSMUSG00000032959, ENSMUSG00000020415, ENSMUSG00000017716	106	161	15404	3.61045	1	0.671257	74.2746
GOTERM_MF_ALL	GO:0046961~proton-transporting ATPase activity, rotational mechanism	2	1.37931	0.097551	ENSMUSG00000016252, ENSMUSG00000021114	106	15	15404	19.3761	1	0.657694	74.2998
