# Supplementary material for: Transcriptome profiling of mice testes following low dose irradiation
Source: Reprod Biol Endocrinol. 2013 May 28;11:50. doi: 10.1186/1477-7827-11-50 (PMC3672050; doi:10.1186/1477-7827-11-50)
Supplement: Additional file 9: Table S8 — All Gene Ontology categories from the gene set enrichment analysis performed using DAVID on cluster 3 – early spermatids. [file 1477-7827-11-50-S9.xls]

## Sheet: DAVID Cl. 3 Early spermatids
Category	Term	Count	%	PValue	Genes	List Total	Pop Hits	Pop Total	Fold Enrichment	Bonferroni	Benjamini	FDR
GOTERM_BP_ALL	GO:0019953~sexual reproduction	19	9.59596	2.17295e-10	ENSMUSG00000021499, ENSMUSG00000046723, ENSMUSG00000027938, ENSMUSG00000027480, ENSMUSG00000045521, ENSMUSG00000064158, ENSMUSG00000042554, ENSMUSG00000007591, ENSMUSG00000079676, ENSMUSG00000041566, ENSMUSG00000020193, ENSMUSG00000043050, ENSMUSG00000053184, ENSMUSG00000025482, ENSMUSG00000021590, ENSMUSG00000079683, ENSMUSG00000038994, ENSMUSG00000031991, ENSMUSG00000029682, ENSMUSG00000070999	87	298	9131	6.6917	1.19295e-07	1.19295e-07	3.17025e-07
GOTERM_BP_ALL	GO:0048232~male gamete generation	13	6.56566	2.32802e-07	ENSMUSG00000021499, ENSMUSG00000046723, ENSMUSG00000027938, ENSMUSG00000027480, ENSMUSG00000045521, ENSMUSG00000007591, ENSMUSG00000041566, ENSMUSG00000043050, ENSMUSG00000025482, ENSMUSG00000021590, ENSMUSG00000038994, ENSMUSG00000031991, ENSMUSG00000070999	87	194	9131	7.033	0.0001278	6.39022e-05	0.000339649
GOTERM_BP_ALL	GO:0007283~spermatogenesis	13	6.56566	2.32802e-07	ENSMUSG00000021499, ENSMUSG00000046723, ENSMUSG00000027938, ENSMUSG00000027480, ENSMUSG00000045521, ENSMUSG00000007591, ENSMUSG00000041566, ENSMUSG00000043050, ENSMUSG00000025482, ENSMUSG00000021590, ENSMUSG00000038994, ENSMUSG00000031991, ENSMUSG00000070999	87	194	9131	7.033	0.0001278	6.39022e-05	0.000339649
GOTERM_BP_ALL	GO:0022414~reproductive process	19	9.59596	3.10315e-07	ENSMUSG00000021499, ENSMUSG00000046723, ENSMUSG00000027938, ENSMUSG00000027480, ENSMUSG00000045521, ENSMUSG00000064158, ENSMUSG00000042554, ENSMUSG00000007591, ENSMUSG00000079676, ENSMUSG00000041566, ENSMUSG00000020193, ENSMUSG00000043050, ENSMUSG00000053184, ENSMUSG00000025482, ENSMUSG00000021590, ENSMUSG00000079683, ENSMUSG00000038994, ENSMUSG00000031991, ENSMUSG00000029682, ENSMUSG00000070999	87	474	9131	4.20702	0.000170348	5.6786e-05	0.000452737
GOTERM_BP_ALL	GO:0000003~reproduction	19	9.59596	3.51484e-07	ENSMUSG00000021499, ENSMUSG00000046723, ENSMUSG00000027938, ENSMUSG00000027480, ENSMUSG00000045521, ENSMUSG00000064158, ENSMUSG00000042554, ENSMUSG00000007591, ENSMUSG00000079676, ENSMUSG00000041566, ENSMUSG00000020193, ENSMUSG00000043050, ENSMUSG00000053184, ENSMUSG00000025482, ENSMUSG00000021590, ENSMUSG00000079683, ENSMUSG00000038994, ENSMUSG00000031991, ENSMUSG00000029682, ENSMUSG00000070999	87	478	9131	4.17181	0.000192946	4.824e-05	0.0005128
GOTERM_BP_ALL	GO:0007276~gamete generation	14	7.07071	5.993e-07	ENSMUSG00000021499, ENSMUSG00000046723, ENSMUSG00000027938, ENSMUSG00000027480, ENSMUSG00000045521, ENSMUSG00000007591, ENSMUSG00000079676, ENSMUSG00000041566, ENSMUSG00000043050, ENSMUSG00000025482, ENSMUSG00000021590, ENSMUSG00000038994, ENSMUSG00000079683, ENSMUSG00000031991, ENSMUSG00000070999	87	253	9131	5.80773	0.000328962	6.5801e-05	0.000874352
GOTERM_BP_ALL	GO:0032504~multicellular organism reproduction	14	7.07071	6.42846e-06	ENSMUSG00000021499, ENSMUSG00000046723, ENSMUSG00000027938, ENSMUSG00000027480, ENSMUSG00000045521, ENSMUSG00000007591, ENSMUSG00000079676, ENSMUSG00000041566, ENSMUSG00000043050, ENSMUSG00000025482, ENSMUSG00000021590, ENSMUSG00000038994, ENSMUSG00000079683, ENSMUSG00000031991, ENSMUSG00000070999	87	313	9131	4.69443	0.00352302	0.000588033	0.00937847
GOTERM_BP_ALL	GO:0048609~reproductive process in a multicellular organism	14	7.07071	6.42846e-06	ENSMUSG00000021499, ENSMUSG00000046723, ENSMUSG00000027938, ENSMUSG00000027480, ENSMUSG00000045521, ENSMUSG00000007591, ENSMUSG00000079676, ENSMUSG00000041566, ENSMUSG00000043050, ENSMUSG00000025482, ENSMUSG00000021590, ENSMUSG00000038994, ENSMUSG00000079683, ENSMUSG00000031991, ENSMUSG00000070999	87	313	9131	4.69443	0.00352302	0.000588033	0.00937847
GOTERM_BP_ALL	GO:0007338~single fertilization	6	3.0303	2.94995e-05	ENSMUSG00000043050, ENSMUSG00000053184, ENSMUSG00000064158, ENSMUSG00000042554, ENSMUSG00000029682, ENSMUSG00000020193	87	39	9131	16.1468	0.016065	0.00231096	0.04303
GOTERM_BP_ALL	GO:0009566~fertilization	6	3.0303	0.000172624	ENSMUSG00000043050, ENSMUSG00000053184, ENSMUSG00000064158, ENSMUSG00000042554, ENSMUSG00000029682, ENSMUSG00000020193	87	56	9131	11.2451	0.0904259	0.0117774	0.251557
GOTERM_BP_ALL	GO:0035036~sperm-egg recognition	4	2.0202	0.000413452	ENSMUSG00000043050, ENSMUSG00000053184, ENSMUSG00000042554, ENSMUSG00000020193	87	16	9131	26.2385	0.203105	0.0249102	0.601519
GOTERM_BP_ALL	GO:0009988~cell-cell recognition	4	2.0202	0.000498641	ENSMUSG00000043050, ENSMUSG00000053184, ENSMUSG00000042554, ENSMUSG00000020193	87	17	9131	24.6951	0.239533	0.0270107	0.725039
GOTERM_BP_ALL	GO:0034621~cellular macromolecular complex subunit organization	7	3.53535	0.00427916	ENSMUSG00000060093, ENSMUSG00000046755, ENSMUSG00000030137, ENSMUSG00000022995, ENSMUSG00000070392, ENSMUSG00000069274, ENSMUSG00000068855, ENSMUSG00000069308	87	163	9131	4.50723	0.90504	0.192674	6.06483
GOTERM_BP_ALL	GO:0044036~cell wall macromolecule metabolic process	3	1.51515	0.00544293	ENSMUSG00000020945, ENSMUSG00000053184, ENSMUSG00000032530	87	12	9131	26.2385	0.95003	0.220961	7.65395
GOTERM_BP_ALL	GO:0016998~cell wall macromolecule catabolic process	3	1.51515	0.00544293	ENSMUSG00000020945, ENSMUSG00000053184, ENSMUSG00000032530	87	12	9131	26.2385	0.95003	0.220961	7.65395
GOTERM_BP_ALL	GO:0008037~cell recognition	4	2.0202	0.0057731	ENSMUSG00000043050, ENSMUSG00000053184, ENSMUSG00000042554, ENSMUSG00000020193	87	39	9131	10.7645	0.958357	0.216911	8.10021
GOTERM_BP_ALL	GO:0006334~nucleosome assembly	4	2.0202	0.00710665	ENSMUSG00000060093, ENSMUSG00000070392, ENSMUSG00000069274, ENSMUSG00000068855, ENSMUSG00000069308	87	42	9131	9.99562	0.980069	0.243972	9.88229
GOTERM_BP_ALL	GO:0031497~chromatin assembly	4	2.0202	0.0080889	ENSMUSG00000060093, ENSMUSG00000070392, ENSMUSG00000069274, ENSMUSG00000068855, ENSMUSG00000069308	87	44	9131	9.54127	0.988425	0.257147	11.1743
GOTERM_BP_ALL	GO:0007339~binding of sperm to zona pellucida	3	1.51515	0.00850203	ENSMUSG00000043050, ENSMUSG00000042554, ENSMUSG00000020193	87	15	9131	20.9908	0.990791	0.253958	11.7125
GOTERM_BP_ALL	GO:0065004~protein-DNA complex assembly	4	2.0202	0.00860852	ENSMUSG00000060093, ENSMUSG00000070392, ENSMUSG00000069274, ENSMUSG00000068855, ENSMUSG00000069308	87	45	9131	9.32925	0.991318	0.243617	11.8507
GOTERM_BP_ALL	GO:0034728~nucleosome organization	4	2.0202	0.00860852	ENSMUSG00000060093, ENSMUSG00000070392, ENSMUSG00000069274, ENSMUSG00000068855, ENSMUSG00000069308	87	45	9131	9.32925	0.991318	0.243617	11.8507
GOTERM_BP_ALL	GO:0043933~macromolecular complex subunit organization	8	4.0404	0.0115621	ENSMUSG00000060093, ENSMUSG00000046755, ENSMUSG00000030137, ENSMUSG00000022995, ENSMUSG00000024154, ENSMUSG00000070392, ENSMUSG00000069274, ENSMUSG00000068855, ENSMUSG00000069308	87	262	9131	3.2047	0.998313	0.298616	15.6057
GOTERM_BP_ALL	GO:0006323~DNA packaging	4	2.0202	0.0187718	ENSMUSG00000060093, ENSMUSG00000070392, ENSMUSG00000069274, ENSMUSG00000068855, ENSMUSG00000069308	87	60	9131	6.99693	0.99997	0.421642	24.1549
GOTERM_BP_ALL	GO:0006333~chromatin assembly or disassembly	4	2.0202	0.0260616	ENSMUSG00000060093, ENSMUSG00000070392, ENSMUSG00000069274, ENSMUSG00000068855, ENSMUSG00000069308	87	68	9131	6.17377	0.999999	0.515616	31.9734
GOTERM_BP_ALL	GO:0030317~sperm motility	3	1.51515	0.0264235	ENSMUSG00000043050, ENSMUSG00000021499, ENSMUSG00000028845	87	27	9131	11.6616	1	0.503452	32.3412
GOTERM_BP_ALL	GO:0000226~microtubule cytoskeleton organization	4	2.0202	0.0358289	ENSMUSG00000046755, ENSMUSG00000030137, ENSMUSG00000024175, ENSMUSG00000028845	87	77	9131	5.45216	1	0.597679	41.2762
GOTERM_BP_ALL	GO:0006996~organelle organization	14	7.07071	0.0370784	ENSMUSG00000050107, ENSMUSG00000070392, ENSMUSG00000027674, ENSMUSG00000069274, ENSMUSG00000064068, ENSMUSG00000028845, ENSMUSG00000046755, ENSMUSG00000060093, ENSMUSG00000030137, ENSMUSG00000022995, ENSMUSG00000068855, ENSMUSG00000024175, ENSMUSG00000044444, ENSMUSG00000038994, ENSMUSG00000069308	87	804	9131	1.82756	1	0.59419	42.3767
GOTERM_BP_ALL	GO:0034622~cellular macromolecular complex assembly	5	2.52525	0.0457084	ENSMUSG00000060093, ENSMUSG00000030137, ENSMUSG00000070392, ENSMUSG00000069274, ENSMUSG00000068855, ENSMUSG00000069308	87	143	9131	3.66972	1	0.65707	49.4693
GOTERM_BP_ALL	GO:0001539~ciliary or flagellar motility	2	1.0101	0.0462235	ENSMUSG00000021499, ENSMUSG00000028845	87	5	9131	41.9816	1	0.64629	49.8658
GOTERM_BP_ALL	GO:0007017~microtubule-based process	5	2.52525	0.0486834	ENSMUSG00000046755, ENSMUSG00000030137, ENSMUSG00000024175, ENSMUSG00000028845, ENSMUSG00000064063	87	146	9131	3.59432	1	0.651402	51.7196
GOTERM_BP_ALL	GO:0006325~chromatin organization	6	3.0303	0.0527541	ENSMUSG00000060093, ENSMUSG00000050107, ENSMUSG00000070392, ENSMUSG00000069274, ENSMUSG00000068855, ENSMUSG00000038994, ENSMUSG00000069308	87	216	9131	2.91539	1	0.667793	54.6476
GOTERM_BP_ALL	GO:0007342~fusion of sperm to egg plasma membrane	2	1.0101	0.0552115	ENSMUSG00000064158, ENSMUSG00000029682	87	6	9131	34.9847	1	0.671616	56.3343
GOTERM_BP_ALL	GO:0006928~cell motion	7	3.53535	0.0682165	ENSMUSG00000052920, ENSMUSG00000043050, ENSMUSG00000022995, ENSMUSG00000021499, ENSMUSG00000027674, ENSMUSG00000030344, ENSMUSG00000028845	87	306	9131	2.40091	1	0.737517	64.3288
GOTERM_BP_ALL	GO:0045026~plasma membrane fusion	2	1.0101	0.0729372	ENSMUSG00000064158, ENSMUSG00000029682	87	8	9131	26.2385	1	0.749909	66.8766
GOTERM_BP_ALL	GO:0065003~macromolecular complex assembly	6	3.0303	0.077736	ENSMUSG00000060093, ENSMUSG00000030137, ENSMUSG00000024154, ENSMUSG00000070392, ENSMUSG00000069274, ENSMUSG00000068855, ENSMUSG00000069308	87	242	9131	2.60217	1	0.76144	69.292
GOTERM_BP_ALL	GO:0006793~phosphorus metabolic process	11	5.55556	0.0792568	ENSMUSG00000032594, ENSMUSG00000052920, ENSMUSG00000050107, ENSMUSG00000037628, ENSMUSG00000045521, ENSMUSG00000053375, ENSMUSG00000021363, ENSMUSG00000027030, ENSMUSG00000007591, ENSMUSG00000041566, ENSMUSG00000021768	87	643	9131	1.79548	1	0.757478	70.0226
GOTERM_BP_ALL	GO:0006796~phosphate metabolic process	11	5.55556	0.0792568	ENSMUSG00000032594, ENSMUSG00000052920, ENSMUSG00000050107, ENSMUSG00000037628, ENSMUSG00000045521, ENSMUSG00000053375, ENSMUSG00000021363, ENSMUSG00000027030, ENSMUSG00000007591, ENSMUSG00000041566, ENSMUSG00000021768	87	643	9131	1.79548	1	0.757478	70.0226
GOTERM_BP_ALL	GO:0007010~cytoskeleton organization	6	3.0303	0.0876541	ENSMUSG00000046755, ENSMUSG00000030137, ENSMUSG00000022995, ENSMUSG00000024175, ENSMUSG00000044444, ENSMUSG00000028845	87	251	9131	2.50886	1	0.78263	73.7733
GOTERM_CC_ALL	GO:0001669~acrosomal vesicle	10	5.05051	1.06469e-10	ENSMUSG00000021499, ENSMUSG00000053184, ENSMUSG00000032110, ENSMUSG00000028575, ENSMUSG00000026125, ENSMUSG00000053375, ENSMUSG00000030344, ENSMUSG00000042554, ENSMUSG00000070563, ENSMUSG00000029682	107	37	10102	25.5165	1.75674e-08	1.75674e-08	1.29236e-07
GOTERM_CC_ALL	GO:0030141~secretory granule	10	5.05051	1.1146e-06	ENSMUSG00000021499, ENSMUSG00000053184, ENSMUSG00000032110, ENSMUSG00000028575, ENSMUSG00000026125, ENSMUSG00000053375, ENSMUSG00000030344, ENSMUSG00000042554, ENSMUSG00000070563, ENSMUSG00000029682	107	102	10102	9.256	0.000183891	9.19499e-05	0.00135292
GOTERM_CC_ALL	GO:0000786~nucleosome	5	2.52525	0.000416853	ENSMUSG00000060093, ENSMUSG00000043050, ENSMUSG00000070392, ENSMUSG00000069274, ENSMUSG00000068855, ENSMUSG00000069308	107	34	10102	13.884	0.066482	0.0226707	0.504816
GOTERM_CC_ALL	GO:0032993~protein-DNA complex	5	2.52525	0.00122593	ENSMUSG00000060093, ENSMUSG00000043050, ENSMUSG00000070392, ENSMUSG00000069274, ENSMUSG00000068855, ENSMUSG00000069308	107	45	10102	10.4901	0.183235	0.0493419	1.47796
GOTERM_CC_ALL	GO:0019861~flagellum	4	2.0202	0.00575932	ENSMUSG00000021499, ENSMUSG00000024175, ENSMUSG00000024430, ENSMUSG00000030344	107	35	10102	10.7899	0.614431	0.173543	6.77093
GOTERM_CC_ALL	GO:0016023~cytoplasmic membrane-bounded vesicle	10	5.05051	0.0096732	ENSMUSG00000021499, ENSMUSG00000053184, ENSMUSG00000032110, ENSMUSG00000028575, ENSMUSG00000026125, ENSMUSG00000053375, ENSMUSG00000030344, ENSMUSG00000042554, ENSMUSG00000070563, ENSMUSG00000029682	107	342	10102	2.76056	0.798879	0.234563	11.1293
GOTERM_CC_ALL	GO:0031988~membrane-bounded vesicle	10	5.05051	0.0107629	ENSMUSG00000021499, ENSMUSG00000053184, ENSMUSG00000032110, ENSMUSG00000028575, ENSMUSG00000026125, ENSMUSG00000053375, ENSMUSG00000030344, ENSMUSG00000042554, ENSMUSG00000070563, ENSMUSG00000029682	107	348	10102	2.71297	0.832286	0.225139	12.309
GOTERM_CC_ALL	GO:0031410~cytoplasmic vesicle	11	5.55556	0.0120219	ENSMUSG00000021499, ENSMUSG00000027938, ENSMUSG00000053184, ENSMUSG00000032110, ENSMUSG00000028575, ENSMUSG00000026125, ENSMUSG00000053375, ENSMUSG00000030344, ENSMUSG00000042554, ENSMUSG00000070563, ENSMUSG00000029682	107	417	10102	2.49046	0.864072	0.220773	13.6542
GOTERM_CC_ALL	GO:0031982~vesicle	11	5.55556	0.0138015	ENSMUSG00000021499, ENSMUSG00000027938, ENSMUSG00000053184, ENSMUSG00000032110, ENSMUSG00000028575, ENSMUSG00000026125, ENSMUSG00000053375, ENSMUSG00000030344, ENSMUSG00000042554, ENSMUSG00000070563, ENSMUSG00000029682	107	426	10102	2.43785	0.899049	0.224921	15.5233
GOTERM_CC_ALL	GO:0000785~chromatin	5	2.52525	0.0317486	ENSMUSG00000060093, ENSMUSG00000043050, ENSMUSG00000070392, ENSMUSG00000069274, ENSMUSG00000068855, ENSMUSG00000069308	107	114	10102	4.14084	0.995124	0.412775	32.4042
GOTERM_CC_ALL	GO:0005694~chromosome	7	3.53535	0.0709978	ENSMUSG00000060093, ENSMUSG00000046755, ENSMUSG00000043050, ENSMUSG00000070392, ENSMUSG00000069274, ENSMUSG00000068855, ENSMUSG00000038994, ENSMUSG00000069308	107	277	10102	2.38584	0.999995	0.668678	59.095
GOTERM_CC_ALL	GO:0042995~cell projection	9	4.54545	0.0854361	ENSMUSG00000022995, ENSMUSG00000021499, ENSMUSG00000025482, ENSMUSG00000027674, ENSMUSG00000024175, ENSMUSG00000024430, ENSMUSG00000030344, ENSMUSG00000021838, ENSMUSG00000024501	107	434	10102	1.95784	1	0.707118	66.1777
GOTERM_CC_ALL	GO:0044427~chromosomal part	6	3.0303	0.0995029	ENSMUSG00000060093, ENSMUSG00000046755, ENSMUSG00000043050, ENSMUSG00000070392, ENSMUSG00000069274, ENSMUSG00000068855, ENSMUSG00000069308	107	234	10102	2.4208	1	0.735591	71.9785
GOTERM_MF_ALL	GO:0003796~lysozyme activity	3	1.51515	0.00316495	ENSMUSG00000020945, ENSMUSG00000053184, ENSMUSG00000032530	95	9	9755	34.2281	0.51918	0.51918	3.98526
GOTERM_MF_ALL	GO:0016301~kinase activity	12	6.06061	0.0268633	ENSMUSG00000032594, ENSMUSG00000052920, ENSMUSG00000050107, ENSMUSG00000029186, ENSMUSG00000037628, ENSMUSG00000045521, ENSMUSG00000021363, ENSMUSG00000027030, ENSMUSG00000030344, ENSMUSG00000007591, ENSMUSG00000026807, ENSMUSG00000041566	95	593	9755	2.07793	0.998146	0.956939	29.4854
GOTERM_MF_ALL	GO:0004553~hydrolase activity, hydrolyzing O-glycosyl compounds	4	2.0202	0.0331991	ENSMUSG00000020945, ENSMUSG00000053184, ENSMUSG00000032530, ENSMUSG00000029682	95	73	9755	5.62653	0.99959	0.925706	35.1538
GOTERM_MF_ALL	GO:0030234~enzyme regulator activity	10	5.05051	0.0465327	ENSMUSG00000029526, ENSMUSG00000030465, ENSMUSG00000036244, ENSMUSG00000024430, ENSMUSG00000036924, ENSMUSG00000022832, ENSMUSG00000060835, ENSMUSG00000056486, ENSMUSG00000024387, ENSMUSG00000021585	95	491	9755	2.09133	0.999983	0.936187	45.7365
GOTERM_MF_ALL	GO:0016798~hydrolase activity, acting on glycosyl bonds	4	2.0202	0.0529002	ENSMUSG00000020945, ENSMUSG00000053184, ENSMUSG00000032530, ENSMUSG00000029682	95	88	9755	4.66746	0.999996	0.918814	50.2064
GOTERM_MF_ALL	GO:0016772~transferase activity, transferring phosphorus-containing groups	12	6.06061	0.0607561	ENSMUSG00000032594, ENSMUSG00000052920, ENSMUSG00000050107, ENSMUSG00000029186, ENSMUSG00000037628, ENSMUSG00000045521, ENSMUSG00000021363, ENSMUSG00000027030, ENSMUSG00000030344, ENSMUSG00000007591, ENSMUSG00000026807, ENSMUSG00000041566	95	678	9755	1.81742	0.999999	0.91047	55.2528
GOTERM_MF_ALL	GO:0004674~protein serine/threonine kinase activity	7	3.53535	0.0728508	ENSMUSG00000052920, ENSMUSG00000050107, ENSMUSG00000045521, ENSMUSG00000021363, ENSMUSG00000027030, ENSMUSG00000007591, ENSMUSG00000041566	95	304	9755	2.36444	1	0.917598	62.1076
GOTERM_MF_ALL	GO:0019887~protein kinase regulator activity	3	1.51515	0.077905	ENSMUSG00000024430, ENSMUSG00000022832, ENSMUSG00000024387	95	48	9755	6.41776	1	0.903861	64.6738
GOTERM_MF_ALL	GO:0008603~cAMP-dependent protein kinase regulator activity	2	1.0101	0.0923288	ENSMUSG00000024430, ENSMUSG00000022832	95	10	9755	20.5368	1	0.916792	71.1429
