# Supplementary material for: Transcriptome profiling of mice testes following low dose irradiation
Source: Reprod Biol Endocrinol. 2013 May 28;11:50. doi: 10.1186/1477-7827-11-50 (PMC3672050; doi:10.1186/1477-7827-11-50)
Supplement: Additional file 10: Table S9 — All Gene Ontology categories from the gene set enrichment analysis performed using DAVID on cluster 4 – late spermatids. [file 1477-7827-11-50-S10.xls]

## Sheet: DAVID Cl. 4 Late spermatids
Category	Term	Count	%	PValue	Genes	List Total	Pop Hits	Pop Total	Fold Enrichment	Bonferroni	Benjamini	FDR
GOTERM_BP_ALL	GO:0019953~sexual reproduction	16	7.23982	4.98e-08	ENSMUSG00000074435, ENSMUSG00000038709, ENSMUSG00000020867, ENSMUSG00000030230, ENSMUSG00000041165, ENSMUSG00000000411, ENSMUSG00000022455, ENSMUSG00000001558, ENSMUSG00000032278, ENSMUSG00000024352, ENSMUSG00000041791, ENSMUSG00000029707, ENSMUSG00000047654, ENSMUSG00000050612, ENSMUSG00000020317, ENSMUSG00000007033	98	386	14219	6.01417	2.95e-05	2.95e-05	7.35e-05
GOTERM_BP_ALL	GO:0007283~spermatogenesis	12	5.42986	1.27e-06	ENSMUSG00000038709, ENSMUSG00000020867, ENSMUSG00000041165, ENSMUSG00000000411, ENSMUSG00000001558, ENSMUSG00000050612, ENSMUSG00000024352, ENSMUSG00000020317, ENSMUSG00000041791, ENSMUSG00000007033, ENSMUSG00000029707, ENSMUSG00000047654	98	255	14219	6.82785	0.000751	0.000376	0.00187098
GOTERM_BP_ALL	GO:0048232~male gamete generation	12	5.42986	1.27e-06	ENSMUSG00000038709, ENSMUSG00000020867, ENSMUSG00000041165, ENSMUSG00000000411, ENSMUSG00000001558, ENSMUSG00000050612, ENSMUSG00000024352, ENSMUSG00000020317, ENSMUSG00000041791, ENSMUSG00000007033, ENSMUSG00000029707, ENSMUSG00000047654	98	255	14219	6.82785	0.000751	0.000376	0.00187098
GOTERM_BP_ALL	GO:0007276~gamete generation	13	5.88235	2.51e-06	ENSMUSG00000038709, ENSMUSG00000020867, ENSMUSG00000041165, ENSMUSG00000000411, ENSMUSG00000001558, ENSMUSG00000032278, ENSMUSG00000024352, ENSMUSG00000041791, ENSMUSG00000029707, ENSMUSG00000047654, ENSMUSG00000050612, ENSMUSG00000020317, ENSMUSG00000007033	98	331	14219	5.69847	0.00148627	0.000496	0.00370382
GOTERM_BP_ALL	GO:0048609~reproductive process in a multicellular organism	14	6.33484	3.97e-06	ENSMUSG00000074435, ENSMUSG00000038709, ENSMUSG00000020867, ENSMUSG00000041165, ENSMUSG00000000411, ENSMUSG00000001558, ENSMUSG00000032278, ENSMUSG00000024352, ENSMUSG00000041791, ENSMUSG00000029707, ENSMUSG00000047654, ENSMUSG00000050612, ENSMUSG00000020317, ENSMUSG00000007033	98	409	14219	4.96647	0.00234841	0.000588	0.00585476
GOTERM_BP_ALL	GO:0032504~multicellular organism reproduction	14	6.33484	3.97e-06	ENSMUSG00000074435, ENSMUSG00000038709, ENSMUSG00000020867, ENSMUSG00000041165, ENSMUSG00000000411, ENSMUSG00000001558, ENSMUSG00000032278, ENSMUSG00000024352, ENSMUSG00000041791, ENSMUSG00000029707, ENSMUSG00000047654, ENSMUSG00000050612, ENSMUSG00000020317, ENSMUSG00000007033	98	409	14219	4.96647	0.00234841	0.000588	0.00585476
GOTERM_BP_ALL	GO:0022414~reproductive process	16	7.23982	1.85e-05	ENSMUSG00000074435, ENSMUSG00000038709, ENSMUSG00000020867, ENSMUSG00000030230, ENSMUSG00000041165, ENSMUSG00000000411, ENSMUSG00000022455, ENSMUSG00000001558, ENSMUSG00000032278, ENSMUSG00000024352, ENSMUSG00000041791, ENSMUSG00000029707, ENSMUSG00000047654, ENSMUSG00000050612, ENSMUSG00000020317, ENSMUSG00000007033	98	620	14219	3.74431	0.0109005	0.00218967	0.02729
GOTERM_BP_ALL	GO:0000003~reproduction	16	7.23982	2e-05	ENSMUSG00000074435, ENSMUSG00000038709, ENSMUSG00000020867, ENSMUSG00000030230, ENSMUSG00000041165, ENSMUSG00000000411, ENSMUSG00000022455, ENSMUSG00000001558, ENSMUSG00000032278, ENSMUSG00000024352, ENSMUSG00000041791, ENSMUSG00000029707, ENSMUSG00000047654, ENSMUSG00000050612, ENSMUSG00000020317, ENSMUSG00000007033	98	624	14219	3.7203	0.0117483	0.00196771	0.0294248
GOTERM_BP_ALL	GO:0048610~reproductive cellular process	8	3.61991	0.000179	ENSMUSG00000074435, ENSMUSG00000030230, ENSMUSG00000000411, ENSMUSG00000022455, ENSMUSG00000001558, ENSMUSG00000041791, ENSMUSG00000029707, ENSMUSG00000047654	98	173	14219	6.70945	0.100532	0.0150219	0.263495
GOTERM_BP_ALL	GO:0006508~proteolysis	19	8.59729	0.000192	ENSMUSG00000047619, ENSMUSG00000063133, ENSMUSG00000029883, ENSMUSG00000043945, ENSMUSG00000059042, ENSMUSG00000027364, ENSMUSG00000052099, ENSMUSG00000026269, ENSMUSG00000021993, ENSMUSG00000038485, ENSMUSG00000051936, ENSMUSG00000051956, ENSMUSG00000054115, ENSMUSG00000021966, ENSMUSG00000053719, ENSMUSG00000063089, ENSMUSG00000020696, ENSMUSG00000038997, ENSMUSG00000066513	98	1034	14219	2.6661	0.107675	0.0141396	0.283295
GOTERM_BP_ALL	GO:0006096~glycolysis	5	2.26244	0.000224	ENSMUSG00000023456, ENSMUSG00000059343, ENSMUSG00000036427, ENSMUSG00000031233, ENSMUSG00000063129	98	44	14219	16.4877	0.124266	0.0146355	0.329889
GOTERM_BP_ALL	GO:0019538~protein metabolic process	33	14.9321	0.000399	ENSMUSG00000047619, ENSMUSG00000019732, ENSMUSG00000029883, ENSMUSG00000043945, ENSMUSG00000000411, ENSMUSG00000028035, ENSMUSG00000067194, ENSMUSG00000027364, ENSMUSG00000038485, ENSMUSG00000054115, ENSMUSG00000021096, ENSMUSG00000062604, ENSMUSG00000021966, ENSMUSG00000021948, ENSMUSG00000050612, ENSMUSG00000063089, ENSMUSG00000020696, ENSMUSG00000062939, ENSMUSG00000038044, ENSMUSG00000066513,…	98	2615	14219	1.83099	0.210377	0.0233432	0.586463
GOTERM_BP_ALL	GO:0019320~hexose catabolic process	5	2.26244	0.000429	ENSMUSG00000023456, ENSMUSG00000059343, ENSMUSG00000036427, ENSMUSG00000031233, ENSMUSG00000063129	98	52	14219	13.9511	0.224192	0.0228131	0.63015
GOTERM_BP_ALL	GO:0006007~glucose catabolic process	5	2.26244	0.000429	ENSMUSG00000023456, ENSMUSG00000059343, ENSMUSG00000036427, ENSMUSG00000031233, ENSMUSG00000063129	98	52	14219	13.9511	0.224192	0.0228131	0.63015
GOTERM_BP_ALL	GO:0046365~monosaccharide catabolic process	5	2.26244	0.000496	ENSMUSG00000023456, ENSMUSG00000059343, ENSMUSG00000036427, ENSMUSG00000031233, ENSMUSG00000063129	98	54	14219	13.4344	0.254334	0.0241598	0.72816
GOTERM_BP_ALL	GO:0007286~spermatid development	5	2.26244	0.000695	ENSMUSG00000000411, ENSMUSG00000001558, ENSMUSG00000041791, ENSMUSG00000029707, ENSMUSG00000047654	98	59	14219	12.2959	0.337378	0.0311619	1.01962
GOTERM_BP_ALL	GO:0044275~cellular carbohydrate catabolic process	5	2.26244	0.000741	ENSMUSG00000023456, ENSMUSG00000059343, ENSMUSG00000036427, ENSMUSG00000031233, ENSMUSG00000063129	98	60	14219	12.091	0.355107	0.0308478	1.08644
GOTERM_BP_ALL	GO:0022607~cellular component assembly	12	5.42986	0.000791	ENSMUSG00000024759, ENSMUSG00000032094, ENSMUSG00000024397, ENSMUSG00000061065, ENSMUSG00000028441, ENSMUSG00000062604, ENSMUSG00000078347, ENSMUSG00000028745, ENSMUSG00000022455, ENSMUSG00000062651, ENSMUSG00000040456, ENSMUSG00000026202	98	518	14219	3.3612	0.373893	0.0307334	1.15923
GOTERM_BP_ALL	GO:0048515~spermatid differentiation	5	2.26244	0.000891	ENSMUSG00000000411, ENSMUSG00000001558, ENSMUSG00000041791, ENSMUSG00000029707, ENSMUSG00000047654	98	63	14219	11.5152	0.409983	0.0324374	1.30526
GOTERM_BP_ALL	GO:0046164~alcohol catabolic process	5	2.26244	0.00100206	ENSMUSG00000023456, ENSMUSG00000059343, ENSMUSG00000036427, ENSMUSG00000031233, ENSMUSG00000063129	98	65	14219	11.1609	0.447618	0.0343103	1.46712
GOTERM_BP_ALL	GO:0065003~macromolecular complex assembly	9	4.0724	0.00216277	ENSMUSG00000024759, ENSMUSG00000032094, ENSMUSG00000061065, ENSMUSG00000028441, ENSMUSG00000062604, ENSMUSG00000078347, ENSMUSG00000062651, ENSMUSG00000040456, ENSMUSG00000026202	98	338	14219	3.86339	0.722448	0.068732	3.14143
GOTERM_BP_ALL	GO:0016052~carbohydrate catabolic process	5	2.26244	0.00226636	ENSMUSG00000023456, ENSMUSG00000059343, ENSMUSG00000036427, ENSMUSG00000031233, ENSMUSG00000063129	98	81	14219	8.95629	0.738992	0.068254	3.28956
GOTERM_BP_ALL	GO:0006006~glucose metabolic process	6	2.71493	0.00268888	ENSMUSG00000023456, ENSMUSG00000059343, ENSMUSG00000036427, ENSMUSG00000031233, ENSMUSG00000026827, ENSMUSG00000063129	98	140	14219	6.21822	0.79688	0.0766049	3.89157
GOTERM_BP_ALL	GO:0044085~cellular component biogenesis	12	5.42986	0.00320118	ENSMUSG00000024759, ENSMUSG00000032094, ENSMUSG00000024397, ENSMUSG00000061065, ENSMUSG00000028441, ENSMUSG00000062604, ENSMUSG00000078347, ENSMUSG00000028745, ENSMUSG00000022455, ENSMUSG00000062651, ENSMUSG00000040456, ENSMUSG00000026202	98	618	14219	2.81732	0.850153	0.0864229	4.61681
GOTERM_BP_ALL	GO:0043933~macromolecular complex subunit organization	9	4.0724	0.00358201	ENSMUSG00000024759, ENSMUSG00000032094, ENSMUSG00000061065, ENSMUSG00000028441, ENSMUSG00000062604, ENSMUSG00000078347, ENSMUSG00000062651, ENSMUSG00000040456, ENSMUSG00000026202	98	367	14219	3.55811	0.88049	0.092046	5.15262
GOTERM_BP_ALL	GO:0034622~cellular macromolecular complex assembly	7	3.16742	0.00367877	ENSMUSG00000061065, ENSMUSG00000028441, ENSMUSG00000062604, ENSMUSG00000078347, ENSMUSG00000062651, ENSMUSG00000040456, ENSMUSG00000026202	98	217	14219	4.68038	0.887167	0.0905024	5.28831
GOTERM_BP_ALL	GO:0007281~germ cell development	5	2.26244	0.00501559	ENSMUSG00000000411, ENSMUSG00000001558, ENSMUSG00000041791, ENSMUSG00000029707, ENSMUSG00000047654	98	101	14219	7.18276	0.949039	0.116646	7.14457
GOTERM_BP_ALL	GO:0006323~DNA packaging	5	2.26244	0.00501559	ENSMUSG00000061065, ENSMUSG00000078347, ENSMUSG00000062651, ENSMUSG00000040456, ENSMUSG00000047654	98	101	14219	7.18276	0.949039	0.116646	7.14457
GOTERM_BP_ALL	GO:0019318~hexose metabolic process	6	2.71493	0.00598151	ENSMUSG00000023456, ENSMUSG00000059343, ENSMUSG00000036427, ENSMUSG00000031233, ENSMUSG00000026827, ENSMUSG00000063129	98	169	14219	5.15119	0.971324	0.132437	8.46464
GOTERM_BP_ALL	GO:0034621~cellular macromolecular complex subunit organization	7	3.16742	0.00660067	ENSMUSG00000061065, ENSMUSG00000028441, ENSMUSG00000062604, ENSMUSG00000078347, ENSMUSG00000062651, ENSMUSG00000040456, ENSMUSG00000026202	98	245	14219	4.14548	0.98017	0.139972	9.30159
GOTERM_BP_ALL	GO:0006094~gluconeogenesis	3	1.35747	0.00807865	ENSMUSG00000023456, ENSMUSG00000036427, ENSMUSG00000026827	98	20	14219	21.7638	0.991787	0.162933	11.2707
GOTERM_BP_ALL	GO:0005996~monosaccharide metabolic process	6	2.71493	0.00988356	ENSMUSG00000023456, ENSMUSG00000059343, ENSMUSG00000036427, ENSMUSG00000031233, ENSMUSG00000026827, ENSMUSG00000063129	98	191	14219	4.55786	0.997206	0.189421	13.6213
GOTERM_BP_ALL	GO:0009056~catabolic process	15	6.78733	0.0107334	ENSMUSG00000004070, ENSMUSG00000023456, ENSMUSG00000030230, ENSMUSG00000076436, ENSMUSG00000027364, ENSMUSG00000038485, ENSMUSG00000051956, ENSMUSG00000054115, ENSMUSG00000036427, ENSMUSG00000059343, ENSMUSG00000048696, ENSMUSG00000031233, ENSMUSG00000063129, ENSMUSG00000020696, ENSMUSG00000038997	98	1040	14219	2.09267	0.998319	0.197716	14.7078
GOTERM_BP_ALL	GO:0006457~protein folding	5	2.26244	0.0111058	ENSMUSG00000019732, ENSMUSG00000028035, ENSMUSG00000050612, ENSMUSG00000027606, ENSMUSG00000038044	98	127	14219	5.71228	0.998655	0.197786	15.18
GOTERM_BP_ALL	GO:0030837~negative regulation of actin filament polymerization	3	1.35747	0.012477	ENSMUSG00000060726, ENSMUSG00000028745, ENSMUSG00000041791	98	25	14219	17.411	0.999409	0.213191	16.8974
GOTERM_BP_ALL	GO:0019319~hexose biosynthetic process	3	1.35747	0.012477	ENSMUSG00000023456, ENSMUSG00000036427, ENSMUSG00000026827	98	25	14219	17.411	0.999409	0.213191	16.8974
GOTERM_BP_ALL	GO:0006090~pyruvate metabolic process	3	1.35747	0.012477	ENSMUSG00000023456, ENSMUSG00000036427, ENSMUSG00000026827	98	25	14219	17.411	0.999409	0.213191	16.8974
GOTERM_BP_ALL	GO:0009566~fertilization	4	1.80995	0.0135635	ENSMUSG00000074435, ENSMUSG00000030230, ENSMUSG00000022455, ENSMUSG00000001558	98	73	14219	7.95024	0.999692	0.223255	18.2352
GOTERM_BP_ALL	GO:0006334~nucleosome assembly	4	1.80995	0.0135635	ENSMUSG00000061065, ENSMUSG00000078347, ENSMUSG00000062651, ENSMUSG00000040456	98	73	14219	7.95024	0.999692	0.223255	18.2352
GOTERM_BP_ALL	GO:0007343~egg activation	2	0.904977	0.0135977	ENSMUSG00000030230, ENSMUSG00000022455	98	2	14219	145.092	0.999698	0.217771	18.2769
GOTERM_BP_ALL	GO:0031333~negative regulation of protein complex assembly	3	1.35747	0.0144699	ENSMUSG00000060726, ENSMUSG00000028745, ENSMUSG00000041791	98	27	14219	16.1213	0.999821	0.224143	19.3358
GOTERM_BP_ALL	GO:0032272~negative regulation of protein polymerization	3	1.35747	0.0144699	ENSMUSG00000060726, ENSMUSG00000028745, ENSMUSG00000041791	98	27	14219	16.1213	0.999821	0.224143	19.3358
GOTERM_BP_ALL	GO:0031497~chromatin assembly	4	1.80995	0.014583	ENSMUSG00000061065, ENSMUSG00000078347, ENSMUSG00000062651, ENSMUSG00000040456	98	75	14219	7.73823	0.999833	0.220012	19.4721
GOTERM_BP_ALL	GO:0034728~nucleosome organization	4	1.80995	0.0151086	ENSMUSG00000061065, ENSMUSG00000078347, ENSMUSG00000062651, ENSMUSG00000040456	98	76	14219	7.63641	0.999878	0.22147	20.103
GOTERM_BP_ALL	GO:0065004~protein-DNA complex assembly	4	1.80995	0.0151086	ENSMUSG00000061065, ENSMUSG00000078347, ENSMUSG00000062651, ENSMUSG00000040456	98	76	14219	7.63641	0.999878	0.22147	20.103
GOTERM_BP_ALL	GO:0046364~monosaccharide biosynthetic process	3	1.35747	0.0188348	ENSMUSG00000023456, ENSMUSG00000036427, ENSMUSG00000026827	98	31	14219	14.0411	0.999987	0.26231	24.4453
GOTERM_BP_ALL	GO:0044238~primary metabolic process	54	24.4344	0.0191107	ENSMUSG00000047619, ENSMUSG00000023456, ENSMUSG00000019732, ENSMUSG00000029883, ENSMUSG00000043945, ENSMUSG00000000411, ENSMUSG00000067194, ENSMUSG00000062604, ENSMUSG00000048696, ENSMUSG00000021966, ENSMUSG00000050612, ENSMUSG00000063089, ENSMUSG00000038044, ENSMUSG00000060090, ENSMUSG00000007033, ENSMUSG00000066513, ENSMUSG00000028789, ENSMUSG00000036401, ENSMUSG00000072919, ENSMUSG00000059042,…	98	6211	14219	1.26147	0.999989	0.259631	24.7579
GOTERM_BP_ALL	GO:0009987~cellular process	74	33.4842	0.0203956	ENSMUSG00000023456, ENSMUSG00000019732, ENSMUSG00000000411, ENSMUSG00000022455, ENSMUSG00000067194, ENSMUSG00000028678, ENSMUSG00000028441, ENSMUSG00000062604, ENSMUSG00000048696, ENSMUSG00000028745, ENSMUSG00000028287, ENSMUSG00000050612, ENSMUSG00000050089, ENSMUSG00000060090, ENSMUSG00000038044, ENSMUSG00000007033, ENSMUSG00000028789, ENSMUSG00000020636, ENSMUSG00000035152, ENSMUSG00000072919,…	98	9252	14219	1.16048	0.999995	0.268601	26.1979
GOTERM_BP_ALL	GO:0006916~anti-apoptosis	4	1.80995	0.0222488	ENSMUSG00000003604, ENSMUSG00000028416, ENSMUSG00000007033, ENSMUSG00000054115	98	88	14219	6.59508	0.999998	0.28323	28.2296
GOTERM_BP_ALL	GO:0008152~metabolic process	59	26.6968	0.0248818	ENSMUSG00000047619, ENSMUSG00000023456, ENSMUSG00000029883, ENSMUSG00000019732, ENSMUSG00000043945, ENSMUSG00000000411, ENSMUSG00000067194, ENSMUSG00000046949, ENSMUSG00000062604, ENSMUSG00000048696, ENSMUSG00000021966, ENSMUSG00000050612, ENSMUSG00000063089, ENSMUSG00000060090, ENSMUSG00000038044, ENSMUSG00000066513, ENSMUSG00000007033, ENSMUSG00000020636, ENSMUSG00000028789, ENSMUSG00000036401,…	98	7020	14219	1.21943	1	0.304979	31.0267
GOTERM_BP_ALL	GO:0046165~alcohol biosynthetic process	3	1.35747	0.0262747	ENSMUSG00000023456, ENSMUSG00000036427, ENSMUSG00000026827	98	37	14219	11.7642	1	0.312918	32.465
GOTERM_BP_ALL	GO:0030036~actin cytoskeleton organization	5	2.26244	0.0263464	ENSMUSG00000060726, ENSMUSG00000024397, ENSMUSG00000028745, ENSMUSG00000030403, ENSMUSG00000041791	98	165	14219	4.39672	1	0.307597	32.5383
GOTERM_BP_ALL	GO:0030029~actin filament-based process	5	2.26244	0.0323258	ENSMUSG00000060726, ENSMUSG00000024397, ENSMUSG00000028745, ENSMUSG00000030403, ENSMUSG00000041791	98	176	14219	4.12193	1	0.357324	38.3948
GOTERM_BP_ALL	GO:0030317~sperm motility	3	1.35747	0.0347012	ENSMUSG00000074435, ENSMUSG00000007107, ENSMUSG00000050089	98	43	14219	10.1227	1	0.371628	40.5869
GOTERM_BP_ALL	GO:0030154~cell differentiation	18	8.1448	0.0357852	ENSMUSG00000038709, ENSMUSG00000020867, ENSMUSG00000032094, ENSMUSG00000041165, ENSMUSG00000000411, ENSMUSG00000028416, ENSMUSG00000001558, ENSMUSG00000032278, ENSMUSG00000038485, ENSMUSG00000024352, ENSMUSG00000041791, ENSMUSG00000029707, ENSMUSG00000047654, ENSMUSG00000062604, ENSMUSG00000050612, ENSMUSG00000030403, ENSMUSG00000020317, ENSMUSG00000007033	98	1569	14219	1.66453	1	0.374361	41.563
GOTERM_BP_ALL	GO:0030833~regulation of actin filament polymerization	3	1.35747	0.0377136	ENSMUSG00000060726, ENSMUSG00000028745, ENSMUSG00000041791	98	45	14219	9.67279	1	0.383822	43.2624
GOTERM_BP_ALL	GO:0006333~chromatin assembly or disassembly	4	1.80995	0.0384578	ENSMUSG00000061065, ENSMUSG00000078347, ENSMUSG00000062651, ENSMUSG00000040456	98	109	14219	5.32447	1	0.383486	43.9059
GOTERM_BP_ALL	GO:0007338~single fertilization	3	1.35747	0.0392561	ENSMUSG00000074435, ENSMUSG00000030230, ENSMUSG00000022455	98	46	14219	9.46251	1	0.383587	44.5885
GOTERM_BP_ALL	GO:0051494~negative regulation of cytoskeleton organization	3	1.35747	0.0424119	ENSMUSG00000060726, ENSMUSG00000028745, ENSMUSG00000041791	98	48	14219	9.06824	1	0.401373	47.2121
GOTERM_BP_ALL	GO:0008064~regulation of actin polymerization or depolymerization	3	1.35747	0.0456595	ENSMUSG00000060726, ENSMUSG00000028745, ENSMUSG00000041791	98	50	14219	8.70551	1	0.418701	49.7907
GOTERM_BP_ALL	GO:0030832~regulation of actin filament length	3	1.35747	0.0473168	ENSMUSG00000060726, ENSMUSG00000028745, ENSMUSG00000041791	98	51	14219	8.53481	1	0.424113	51.0608
GOTERM_BP_ALL	GO:0048869~cellular developmental process	18	8.1448	0.0500852	ENSMUSG00000038709, ENSMUSG00000020867, ENSMUSG00000032094, ENSMUSG00000041165, ENSMUSG00000000411, ENSMUSG00000028416, ENSMUSG00000001558, ENSMUSG00000032278, ENSMUSG00000038485, ENSMUSG00000024352, ENSMUSG00000041791, ENSMUSG00000029707, ENSMUSG00000047654, ENSMUSG00000062604, ENSMUSG00000050612, ENSMUSG00000030403, ENSMUSG00000020317, ENSMUSG00000007033	98	1636	14219	1.59636	1	0.436697	53.116
GOTERM_BP_ALL	GO:0034637~cellular carbohydrate biosynthetic process	3	1.35747	0.0559228	ENSMUSG00000023456, ENSMUSG00000036427, ENSMUSG00000026827	98	56	14219	7.77278	1	0.467882	57.1888
GOTERM_BP_ALL	GO:0032271~regulation of protein polymerization	3	1.35747	0.0577055	ENSMUSG00000060726, ENSMUSG00000028745, ENSMUSG00000041791	98	57	14219	7.63641	1	0.472583	58.3652
GOTERM_BP_ALL	GO:0006996~organelle organization	13	5.88235	0.0625557	ENSMUSG00000024759, ENSMUSG00000060726, ENSMUSG00000024397, ENSMUSG00000078347, ENSMUSG00000022455, ENSMUSG00000062651, ENSMUSG00000041791, ENSMUSG00000047654, ENSMUSG00000061065, ENSMUSG00000028745, ENSMUSG00000040456, ENSMUSG00000030403, ENSMUSG00000007033	98	1078	14219	1.74972	1	0.494846	61.4151
GOTERM_BP_ALL	GO:0032956~regulation of actin cytoskeleton organization	3	1.35747	0.0631701	ENSMUSG00000060726, ENSMUSG00000028745, ENSMUSG00000041791	98	60	14219	7.25459	1	0.492227	61.7863
GOTERM_BP_ALL	GO:0032970~regulation of actin filament-based process	3	1.35747	0.0650294	ENSMUSG00000060726, ENSMUSG00000028745, ENSMUSG00000041791	98	61	14219	7.13566	1	0.496571	62.8892
GOTERM_BP_ALL	GO:0045454~cell redox homeostasis	3	1.35747	0.0669069	ENSMUSG00000038709, ENSMUSG00000025289, ENSMUSG00000050612	98	62	14219	7.02057	1	0.500851	63.9728
GOTERM_BP_ALL	GO:0010639~negative regulation of organelle organization	3	1.35747	0.0669069	ENSMUSG00000060726, ENSMUSG00000028745, ENSMUSG00000041791	98	62	14219	7.02057	1	0.500851	63.9728
GOTERM_BP_ALL	GO:0043254~regulation of protein complex assembly	3	1.35747	0.0726462	ENSMUSG00000060726, ENSMUSG00000028745, ENSMUSG00000041791	98	65	14219	6.69655	1	0.52486	67.1051
GOTERM_BP_ALL	GO:0044262~cellular carbohydrate metabolic process	6	2.71493	0.072904	ENSMUSG00000023456, ENSMUSG00000059343, ENSMUSG00000036427, ENSMUSG00000031233, ENSMUSG00000026827, ENSMUSG00000063129	98	327	14219	2.66224	1	0.520324	67.2396
GOTERM_BP_ALL	GO:0016567~protein ubiquitination	3	1.35747	0.0745937	ENSMUSG00000038485, ENSMUSG00000051956, ENSMUSG00000054115	98	66	14219	6.59508	1	0.522988	68.1089
GOTERM_BP_ALL	GO:0016043~cellular component organization	19	8.59729	0.0878479	ENSMUSG00000024759, ENSMUSG00000060726, ENSMUSG00000024397, ENSMUSG00000032094, ENSMUSG00000078347, ENSMUSG00000022455, ENSMUSG00000001558, ENSMUSG00000062651, ENSMUSG00000041791, ENSMUSG00000047654, ENSMUSG00000061065, ENSMUSG00000062604, ENSMUSG00000028441, ENSMUSG00000028745, ENSMUSG00000050089, ENSMUSG00000040456, ENSMUSG00000026202, ENSMUSG00000030403, ENSMUSG00000007033	98	1891	14219	1.45782	1	0.578537	74.2186
GOTERM_BP_ALL	GO:0005975~carbohydrate metabolic process	7	3.16742	0.0899954	ENSMUSG00000023456, ENSMUSG00000036401, ENSMUSG00000059343, ENSMUSG00000036427, ENSMUSG00000031233, ENSMUSG00000026827, ENSMUSG00000063129	98	454	14219	2.2371	1	0.582022	75.099
GOTERM_BP_ALL	GO:0006066~alcohol metabolic process	6	2.71493	0.099721	ENSMUSG00000023456, ENSMUSG00000059343, ENSMUSG00000036427, ENSMUSG00000031233, ENSMUSG00000026827, ENSMUSG00000063129	98	360	14219	2.4182	1	0.615868	78.7469
GOTERM_CC_ALL	GO:0005737~cytoplasm	73	33.0317	1.06e-05	ENSMUSG00000029883, ENSMUSG00000064307, ENSMUSG00000019732, ENSMUSG00000032803, ENSMUSG00000022455, ENSMUSG00000041673, ENSMUSG00000028678, ENSMUSG00000074619, ENSMUSG00000059430, ENSMUSG00000046949, ENSMUSG00000028441, ENSMUSG00000062604, ENSMUSG00000048696, ENSMUSG00000028745, ENSMUSG00000051276, ENSMUSG00000050612, ENSMUSG00000038044, ENSMUSG00000007033, ENSMUSG00000007907, ENSMUSG00000028789,…	120	6468	15855	1.49121	0.00167413	0.00167413	0.0127767
GOTERM_CC_ALL	GO:0005622~intracellular	92	41.629	0.00141711	ENSMUSG00000029883, ENSMUSG00000064307, ENSMUSG00000019732, ENSMUSG00000032803, ENSMUSG00000000411, ENSMUSG00000022455, ENSMUSG00000030688, ENSMUSG00000041673, ENSMUSG00000028678, ENSMUSG00000074619, ENSMUSG00000051949, ENSMUSG00000059430, ENSMUSG00000046949, ENSMUSG00000028441, ENSMUSG00000062604, ENSMUSG00000048696, ENSMUSG00000028745, ENSMUSG00000051276, ENSMUSG00000050612, ENSMUSG00000050089,…	120	10033	15855	1.21155	0.200735	0.105984	1.69416
GOTERM_CC_ALL	GO:0019861~flagellum	4	1.80995	0.0081439	ENSMUSG00000030688, ENSMUSG00000050612, ENSMUSG00000050089, ENSMUSG00000070979	120	55	15855	9.60909	0.72528	0.349925	9.38288
GOTERM_CC_ALL	GO:0000786~nucleosome	4	1.80995	0.0113044	ENSMUSG00000061065, ENSMUSG00000078347, ENSMUSG00000062651, ENSMUSG00000040456	120	62	15855	8.52419	0.834084	0.361777	12.8014
GOTERM_CC_ALL	GO:0044424~intracellular part	85	38.4615	0.0143075	ENSMUSG00000029883, ENSMUSG00000064307, ENSMUSG00000019732, ENSMUSG00000032803, ENSMUSG00000022455, ENSMUSG00000030688, ENSMUSG00000041673, ENSMUSG00000028678, ENSMUSG00000074619, ENSMUSG00000059430, ENSMUSG00000046949, ENSMUSG00000028441, ENSMUSG00000062604, ENSMUSG00000048696, ENSMUSG00000028745, ENSMUSG00000051276, ENSMUSG00000050612, ENSMUSG00000050089, ENSMUSG00000038044, ENSMUSG00000007907,…	120	9598	15855	1.1701	0.897399	0.365794	15.9396
GOTERM_CC_ALL	GO:0032993~protein-DNA complex	4	1.80995	0.0188191	ENSMUSG00000061065, ENSMUSG00000078347, ENSMUSG00000062651, ENSMUSG00000040456	120	75	15855	7.04667	0.9503	0.393647	20.4601
GOTERM_CC_ALL	GO:0009434~microtubule-based flagellum	3	1.35747	0.0211886	ENSMUSG00000050612, ENSMUSG00000050089, ENSMUSG00000070979	120	30	15855	13.2125	0.966081	0.383315	22.7439
GOTERM_CC_ALL	GO:0005623~cell	117	52.9412	0.0257611	ENSMUSG00000029883, ENSMUSG00000043945, ENSMUSG00000022455, ENSMUSG00000041673, ENSMUSG00000074619, ENSMUSG00000070639, ENSMUSG00000046949, ENSMUSG00000031647, ENSMUSG00000028441, ENSMUSG00000050089, ENSMUSG00000054523, ENSMUSG00000038044, ENSMUSG00000007907, ENSMUSG00000028789, ENSMUSG00000049761, ENSMUSG00000049760, ENSMUSG00000019763, ENSMUSG00000024352, ENSMUSG00000046826, ENSMUSG00000029707,…	120	14723	15855	1.04996	0.983814	0.402768	26.9818
GOTERM_CC_ALL	GO:0044464~cell part	117	52.9412	0.0257611	ENSMUSG00000029883, ENSMUSG00000043945, ENSMUSG00000022455, ENSMUSG00000041673, ENSMUSG00000074619, ENSMUSG00000070639, ENSMUSG00000046949, ENSMUSG00000031647, ENSMUSG00000028441, ENSMUSG00000050089, ENSMUSG00000054523, ENSMUSG00000038044, ENSMUSG00000007907, ENSMUSG00000028789, ENSMUSG00000049761, ENSMUSG00000049760, ENSMUSG00000019763, ENSMUSG00000024352, ENSMUSG00000046826, ENSMUSG00000029707,…	120	14723	15855	1.04996	0.983814	0.402768	26.9818
GOTERM_CC_ALL	GO:0008290~F-actin capping protein complex	2	0.904977	0.0369731	ENSMUSG00000028745, ENSMUSG00000041791	120	5	15855	52.85	0.997401	0.483865	36.4873
GOTERM_CC_ALL	GO:0005739~mitochondrion	17	7.69231	0.038341	ENSMUSG00000074435, ENSMUSG00000055643, ENSMUSG00000076436, ENSMUSG00000018796, ENSMUSG00000049760, ENSMUSG00000019763, ENSMUSG00000074619, ENSMUSG00000021993, ENSMUSG00000022246, ENSMUSG00000021290, ENSMUSG00000025289, ENSMUSG00000018428, ENSMUSG00000026827, ENSMUSG00000031776, ENSMUSG00000007033, ENSMUSG00000007907, ENSMUSG00000028789	120	1322	15855	1.69904	0.997923	0.460821	37.5658
GOTERM_CC_ALL	GO:0044444~cytoplasmic part	41	18.552	0.0479857	ENSMUSG00000024759, ENSMUSG00000055643, ENSMUSG00000074435, ENSMUSG00000019732, ENSMUSG00000030230, ENSMUSG00000029883, ENSMUSG00000018796, ENSMUSG00000028416, ENSMUSG00000022455, ENSMUSG00000074619, ENSMUSG00000041791, ENSMUSG00000022246, ENSMUSG00000028441, ENSMUSG00000034913, ENSMUSG00000028745, ENSMUSG00000026827, ENSMUSG00000020696, ENSMUSG00000007033, ENSMUSG00000007907, ENSMUSG00000028789,…	120	4184	15855	1.29472	0.999578	0.50655	44.7061
GOTERM_CC_ALL	GO:0048471~perinuclear region of cytoplasm	5	2.26244	0.0540611	ENSMUSG00000030230, ENSMUSG00000028441, ENSMUSG00000022455, ENSMUSG00000022391, ENSMUSG00000020696	120	189	15855	3.49537	0.999846	0.518942	48.8111
GOTERM_CC_ALL	GO:0042995~cell projection	9	4.0724	0.0677852	ENSMUSG00000021096, ENSMUSG00000024397, ENSMUSG00000028745, ENSMUSG00000030688, ENSMUSG00000038298, ENSMUSG00000050612, ENSMUSG00000050089, ENSMUSG00000070979, ENSMUSG00000030403	120	575	15855	2.06804	0.999985	0.573909	57.076
GOTERM_MF_ALL	GO:0008236~serine-type peptidase activity	10	4.52489	5.76e-05	ENSMUSG00000063133, ENSMUSG00000029883, ENSMUSG00000059042, ENSMUSG00000053719, ENSMUSG00000021966, ENSMUSG00000052099, ENSMUSG00000063089, ENSMUSG00000051936, ENSMUSG00000026142, ENSMUSG00000066513	126	212	15404	5.7667	0.0125257	0.0125257	0.0731849
GOTERM_MF_ALL	GO:0017171~serine hydrolase activity	10	4.52489	5.97e-05	ENSMUSG00000063133, ENSMUSG00000029883, ENSMUSG00000059042, ENSMUSG00000053719, ENSMUSG00000021966, ENSMUSG00000052099, ENSMUSG00000063089, ENSMUSG00000051936, ENSMUSG00000026142, ENSMUSG00000066513	126	213	15404	5.73962	0.0129869	0.00651469	0.0758966
GOTERM_MF_ALL	GO:0004252~serine-type endopeptidase activity	9	4.0724	0.000153	ENSMUSG00000063133, ENSMUSG00000029883, ENSMUSG00000059042, ENSMUSG00000053719, ENSMUSG00000021966, ENSMUSG00000052099, ENSMUSG00000063089, ENSMUSG00000051936, ENSMUSG00000066513	126	189	15404	5.82162	0.0330155	0.0111286	0.194809
GOTERM_MF_ALL	GO:0070011~peptidase activity, acting on L-amino acid peptides	15	6.78733	0.000382	ENSMUSG00000047619, ENSMUSG00000063133, ENSMUSG00000029883, ENSMUSG00000043945, ENSMUSG00000059042, ENSMUSG00000027364, ENSMUSG00000052099, ENSMUSG00000026269, ENSMUSG00000021993, ENSMUSG00000051936, ENSMUSG00000053719, ENSMUSG00000021966, ENSMUSG00000063089, ENSMUSG00000026142, ENSMUSG00000066513	126	603	15404	3.04114	0.0802647	0.0207001	0.484793
GOTERM_MF_ALL	GO:0008233~peptidase activity	15	6.78733	0.000581	ENSMUSG00000047619, ENSMUSG00000063133, ENSMUSG00000029883, ENSMUSG00000043945, ENSMUSG00000059042, ENSMUSG00000027364, ENSMUSG00000052099, ENSMUSG00000026269, ENSMUSG00000021993, ENSMUSG00000051936, ENSMUSG00000053719, ENSMUSG00000021966, ENSMUSG00000063089, ENSMUSG00000026142, ENSMUSG00000066513	126	629	15404	2.91544	0.119531	0.0251387	0.736665
GOTERM_MF_ALL	GO:0004175~endopeptidase activity	12	5.42986	0.000633	ENSMUSG00000047619, ENSMUSG00000063133, ENSMUSG00000029883, ENSMUSG00000043945, ENSMUSG00000059042, ENSMUSG00000053719, ENSMUSG00000021966, ENSMUSG00000052099, ENSMUSG00000063089, ENSMUSG00000051936, ENSMUSG00000021993, ENSMUSG00000066513	126	421	15404	3.48467	0.129573	0.0228632	0.802782
GOTERM_MF_ALL	GO:0003824~catalytic activity	57	25.7919	0.00501186	ENSMUSG00000047619, ENSMUSG00000023456, ENSMUSG00000029883, ENSMUSG00000043945, ENSMUSG00000000411, ENSMUSG00000028678, ENSMUSG00000046949, ENSMUSG00000062604, ENSMUSG00000021966, ENSMUSG00000028287, ENSMUSG00000050089, ENSMUSG00000063089, ENSMUSG00000060090, ENSMUSG00000066513, ENSMUSG00000020636, ENSMUSG00000009093, ENSMUSG00000028789, ENSMUSG00000036401, ENSMUSG00000072919, ENSMUSG00000059042,…	126	5142	15404	1.35521	0.667248	0.145462	6.19119
GOTERM_MF_ALL	GO:0031072~heat shock protein binding	4	1.80995	0.012188	ENSMUSG00000028035, ENSMUSG00000048206, ENSMUSG00000027606, ENSMUSG00000047108	126	59	15404	8.2884	0.931818	0.28516	14.4428
GOTERM_MF_ALL	GO:0051082~unfolded protein binding	4	1.80995	0.0192488	ENSMUSG00000019732, ENSMUSG00000028035, ENSMUSG00000027606, ENSMUSG00000038044	126	70	15404	6.98594	0.985829	0.376841	21.9041
GOTERM_MF_ALL	GO:0005515~protein binding	60	27.1493	0.0215599	ENSMUSG00000035504, ENSMUSG00000064307, ENSMUSG00000019732, ENSMUSG00000022455, ENSMUSG00000041673, ENSMUSG00000028678, ENSMUSG00000059430, ENSMUSG00000070639, ENSMUSG00000028441, ENSMUSG00000030788, ENSMUSG00000062604, ENSMUSG00000044526, ENSMUSG00000048696, ENSMUSG00000028745, ENSMUSG00000028287, ENSMUSG00000048206, ENSMUSG00000051276, ENSMUSG00000050089, ENSMUSG00000038044, ENSMUSG00000066513,…	126	5850	15404	1.25389	0.991547	0.379559	24.2129
GOTERM_MF_ALL	GO:0003779~actin binding	7	3.16742	0.0300158	ENSMUSG00000060726, ENSMUSG00000021097, ENSMUSG00000024397, ENSMUSG00000028745, ENSMUSG00000030403, ENSMUSG00000041791, ENSMUSG00000029707	126	288	15404	2.97145	0.998737	0.454875	32.1351
GOTERM_MF_ALL	GO:0016787~hydrolase activity	27	12.2172	0.0324047	ENSMUSG00000047619, ENSMUSG00000024759, ENSMUSG00000029883, ENSMUSG00000030230, ENSMUSG00000043945, ENSMUSG00000027364, ENSMUSG00000028678, ENSMUSG00000021096, ENSMUSG00000028287, ENSMUSG00000021966, ENSMUSG00000063089, ENSMUSG00000026202, ENSMUSG00000059173, ENSMUSG00000066513, ENSMUSG00000020636, ENSMUSG00000063133, ENSMUSG00000007107, ENSMUSG00000059042, ENSMUSG00000062028, ENSMUSG00000052099,…	126	2221	15404	1.4862	0.999264	0.451835	34.2306
GOTERM_MF_ALL	GO:0004869~cysteine-type endopeptidase inhibitor activity	3	1.35747	0.0398206	ENSMUSG00000055177, ENSMUSG00000051949, ENSMUSG00000027442	126	39	15404	9.40415	0.999863	0.495681	40.3623
GOTERM_MF_ALL	GO:0004332~fructose-bisphosphate aldolase activity	2	0.904977	0.0399258	ENSMUSG00000059343, ENSMUSG00000063129	126	5	15404	48.9016	0.999867	0.471316	40.4453
GOTERM_MF_ALL	GO:0016830~carbon-carbon lyase activity	3	1.35747	0.0416985	ENSMUSG00000059343, ENSMUSG00000063129, ENSMUSG00000028789	126	40	15404	9.16905	0.999911	0.463053	41.829
GOTERM_MF_ALL	GO:0000287~magnesium ion binding	8	3.61991	0.0490926	ENSMUSG00000021096, ENSMUSG00000000411, ENSMUSG00000062604, ENSMUSG00000018796, ENSMUSG00000007107, ENSMUSG00000020622, ENSMUSG00000021993, ENSMUSG00000047654	126	409	15404	2.39128	0.999984	0.497927	47.2871
GOTERM_MF_ALL	GO:0008092~cytoskeletal protein binding	8	3.61991	0.0517762	ENSMUSG00000060726, ENSMUSG00000021097, ENSMUSG00000024397, ENSMUSG00000028441, ENSMUSG00000028745, ENSMUSG00000030403, ENSMUSG00000041791, ENSMUSG00000029707	126	414	15404	2.3624	0.999991	0.495853	49.1484
GOTERM_MF_ALL	GO:0016832~aldehyde-lyase activity	2	0.904977	0.0554497	ENSMUSG00000059343, ENSMUSG00000063129	126	7	15404	34.9297	0.999996	0.500458	51.5982
GOTERM_MF_ALL	GO:0016301~kinase activity	12	5.42986	0.0699474	ENSMUSG00000000411, ENSMUSG00000062604, ENSMUSG00000034731, ENSMUSG00000021948, ENSMUSG00000031233, ENSMUSG00000018428, ENSMUSG00000050089, ENSMUSG00000024122, ENSMUSG00000059891, ENSMUSG00000060090, ENSMUSG00000054115, ENSMUSG00000047654	126	821	15404	1.7869	1	0.566481	60.243
GOTERM_MF_ALL	GO:0016861~intramolecular oxidoreductase activity, interconverting aldoses and ketoses	2	0.904977	0.0707245	ENSMUSG00000023456, ENSMUSG00000036427	126	9	15404	27.1675	1	0.552099	60.6635
