# Supplementary material for: Transcriptome profiling of mice testes following low dose irradiation
Source: Reprod Biol Endocrinol. 2013 May 28;11:50. doi: 10.1186/1477-7827-11-50 (PMC3672050; doi:10.1186/1477-7827-11-50)
Supplement: Additional file 11: Table S10 — All Gene Ontology categories from the gene set enrichment analysis performed using DAVID on cluster 5 – somatic cells. [file 1477-7827-11-50-S11.xls]

## Sheet: DAVID Cl. 5 Somatic cells
Category	Term	Count	%	PValue	Genes	List Total	Pop Hits	Pop Total	Fold Enrichment	Bonferroni	Benjamini	FDR
GOTERM_BP_ALL	GO:0055114~oxidation reduction	28	15.5556	2.31951e-09	ENSMUSG00000003555, ENSMUSG00000028691, ENSMUSG00000028692, ENSMUSG00000025203, ENSMUSG00000027984, ENSMUSG00000027869, ENSMUSG00000029762, ENSMUSG00000029455, ENSMUSG00000024997, ENSMUSG00000010663, ENSMUSG00000031604, ENSMUSG00000028138, ENSMUSG00000032323, ENSMUSG00000033122, ENSMUSG00000016427, ENSMUSG00000030804, ENSMUSG00000020321, ENSMUSG00000005161, ENSMUSG00000032418, ENSMUSG00000064370,…	153	672	14219	3.87228	3.34009e-06	3.34009e-06	3.83493e-06
GOTERM_BP_ALL	GO:0006629~lipid metabolic process	28	15.5556	4.92864e-09	ENSMUSG00000003555, ENSMUSG00000040564, ENSMUSG00000025203, ENSMUSG00000027984, ENSMUSG00000027869, ENSMUSG00000036880, ENSMUSG00000002985, ENSMUSG00000019877, ENSMUSG00000032349, ENSMUSG00000037706, ENSMUSG00000010663, ENSMUSG00000031604, ENSMUSG00000028138, ENSMUSG00000032323, ENSMUSG00000032281, ENSMUSG00000033122, ENSMUSG00000023827, ENSMUSG00000000594, ENSMUSG00000031574, ENSMUSG00000018965,…	153	696	14219	3.73875	7.09722e-06	3.54861e-06	8.14867e-06
GOTERM_BP_ALL	GO:0006979~response to oxidative stress	10	5.55556	3.62466e-07	ENSMUSG00000063856, ENSMUSG00000028691, ENSMUSG00000005161, ENSMUSG00000031574, ENSMUSG00000022037, ENSMUSG00000002985, ENSMUSG00000027199, ENSMUSG00000024997, ENSMUSG00000027338, ENSMUSG00000032323	153	87	14219	10.6821	0.000521815	0.000173969	0.000599275
GOTERM_BP_ALL	GO:0008610~lipid biosynthetic process	16	8.88889	4.00165e-07	ENSMUSG00000033122, ENSMUSG00000023827, ENSMUSG00000003555, ENSMUSG00000025203, ENSMUSG00000027869, ENSMUSG00000031574, ENSMUSG00000019877, ENSMUSG00000015090, ENSMUSG00000032349, ENSMUSG00000053279, ENSMUSG00000037706, ENSMUSG00000028773, ENSMUSG00000010663, ENSMUSG00000031604, ENSMUSG00000027871, ENSMUSG00000032323	153	285	14219	5.21738	0.000576072	0.000144049	0.000661604
GOTERM_BP_ALL	GO:0042180~cellular ketone metabolic process	20	11.1111	1.22559e-06	ENSMUSG00000032281, ENSMUSG00000030804, ENSMUSG00000020321, ENSMUSG00000028692, ENSMUSG00000025203, ENSMUSG00000032418, ENSMUSG00000027984, ENSMUSG00000031574, ENSMUSG00000053907, ENSMUSG00000036880, ENSMUSG00000027199, ENSMUSG00000015090, ENSMUSG00000032349, ENSMUSG00000074768, ENSMUSG00000053279, ENSMUSG00000026473, ENSMUSG00000019179, ENSMUSG00000010663, ENSMUSG00000031604, ENSMUSG00000035202	153	491	14219	3.78553	0.0017633	0.000352909	0.00202629
GOTERM_BP_ALL	GO:0043436~oxoacid metabolic process	19	10.5556	3.60593e-06	ENSMUSG00000032281, ENSMUSG00000020321, ENSMUSG00000028692, ENSMUSG00000025203, ENSMUSG00000032418, ENSMUSG00000027984, ENSMUSG00000031574, ENSMUSG00000053907, ENSMUSG00000036880, ENSMUSG00000027199, ENSMUSG00000015090, ENSMUSG00000032349, ENSMUSG00000074768, ENSMUSG00000053279, ENSMUSG00000026473, ENSMUSG00000019179, ENSMUSG00000010663, ENSMUSG00000031604, ENSMUSG00000035202	153	479	14219	3.68634	0.00517909	0.000865051	0.00596163
GOTERM_BP_ALL	GO:0019752~carboxylic acid metabolic process	19	10.5556	3.60593e-06	ENSMUSG00000032281, ENSMUSG00000020321, ENSMUSG00000028692, ENSMUSG00000025203, ENSMUSG00000032418, ENSMUSG00000027984, ENSMUSG00000031574, ENSMUSG00000053907, ENSMUSG00000036880, ENSMUSG00000027199, ENSMUSG00000015090, ENSMUSG00000032349, ENSMUSG00000074768, ENSMUSG00000053279, ENSMUSG00000026473, ENSMUSG00000019179, ENSMUSG00000010663, ENSMUSG00000031604, ENSMUSG00000035202	153	479	14219	3.68634	0.00517909	0.000865051	0.00596163
GOTERM_BP_ALL	GO:0006082~organic acid metabolic process	19	10.5556	3.71239e-06	ENSMUSG00000032281, ENSMUSG00000020321, ENSMUSG00000028692, ENSMUSG00000025203, ENSMUSG00000032418, ENSMUSG00000027984, ENSMUSG00000031574, ENSMUSG00000053907, ENSMUSG00000036880, ENSMUSG00000027199, ENSMUSG00000015090, ENSMUSG00000032349, ENSMUSG00000074768, ENSMUSG00000053279, ENSMUSG00000026473, ENSMUSG00000019179, ENSMUSG00000010663, ENSMUSG00000031604, ENSMUSG00000035202	153	480	14219	3.67866	0.00533158	0.000763401	0.00613763
GOTERM_BP_ALL	GO:0044255~cellular lipid metabolic process	19	10.5556	3.93386e-06	ENSMUSG00000032281, ENSMUSG00000023827, ENSMUSG00000000594, ENSMUSG00000040564, ENSMUSG00000025203, ENSMUSG00000027984, ENSMUSG00000031574, ENSMUSG00000036880, ENSMUSG00000019877, ENSMUSG00000015090, ENSMUSG00000032349, ENSMUSG00000053279, ENSMUSG00000004207, ENSMUSG00000063856, ENSMUSG00000037706, ENSMUSG00000028773, ENSMUSG00000010663, ENSMUSG00000031604, ENSMUSG00000028138	153	482	14219	3.6634	0.00564875	0.000707845	0.00650377
GOTERM_BP_ALL	GO:0042542~response to hydrogen peroxide	6	3.33333	4.71466e-06	ENSMUSG00000063856, ENSMUSG00000028691, ENSMUSG00000005161, ENSMUSG00000031574, ENSMUSG00000024997, ENSMUSG00000032323	153	24	14219	23.2337	0.00676613	0.000754063	0.00779461
GOTERM_BP_ALL	GO:0016053~organic acid biosynthetic process	10	5.55556	2.02626e-05	ENSMUSG00000026473, ENSMUSG00000074768, ENSMUSG00000028692, ENSMUSG00000025203, ENSMUSG00000010663, ENSMUSG00000053907, ENSMUSG00000031574, ENSMUSG00000031604, ENSMUSG00000015090, ENSMUSG00000032349	153	141	14219	6.59111	0.0287568	0.00291359	0.0334955
GOTERM_BP_ALL	GO:0046394~carboxylic acid biosynthetic process	10	5.55556	2.02626e-05	ENSMUSG00000026473, ENSMUSG00000074768, ENSMUSG00000028692, ENSMUSG00000025203, ENSMUSG00000010663, ENSMUSG00000053907, ENSMUSG00000031574, ENSMUSG00000031604, ENSMUSG00000015090, ENSMUSG00000032349	153	141	14219	6.59111	0.0287568	0.00291359	0.0334955
GOTERM_BP_ALL	GO:0000302~response to reactive oxygen species	6	3.33333	3.77103e-05	ENSMUSG00000063856, ENSMUSG00000028691, ENSMUSG00000005161, ENSMUSG00000031574, ENSMUSG00000024997, ENSMUSG00000032323	153	36	14219	15.4891	0.0528557	0.00492454	0.0623293
GOTERM_BP_ALL	GO:0065008~regulation of biological quality	28	15.5556	5.35879e-05	ENSMUSG00000003555, ENSMUSG00000028691, ENSMUSG00000025203, ENSMUSG00000049775, ENSMUSG00000035783, ENSMUSG00000002985, ENSMUSG00000024997, ENSMUSG00000037706, ENSMUSG00000027338, ENSMUSG00000069917, ENSMUSG00000028138, ENSMUSG00000032323, ENSMUSG00000037625, ENSMUSG00000006932, ENSMUSG00000050708, ENSMUSG00000033161, ENSMUSG00000037852, ENSMUSG00000029622, ENSMUSG00000005161, ENSMUSG00000031574,…	153	1123	14219	2.31716	0.0742663	0.00641009	0.0885617
GOTERM_BP_ALL	GO:0010035~response to inorganic substance	8	4.44444	5.69268e-05	ENSMUSG00000063856, ENSMUSG00000028691, ENSMUSG00000005161, ENSMUSG00000031574, ENSMUSG00000027199, ENSMUSG00000024997, ENSMUSG00000027338, ENSMUSG00000032323	153	92	14219	8.08127	0.0787068	0.00628608	0.0940774
GOTERM_BP_ALL	GO:0008202~steroid metabolic process	10	5.55556	5.76506e-05	ENSMUSG00000033122, ENSMUSG00000003555, ENSMUSG00000040564, ENSMUSG00000027869, ENSMUSG00000031574, ENSMUSG00000031604, ENSMUSG00000002985, ENSMUSG00000018965, ENSMUSG00000027871, ENSMUSG00000032323	153	161	14219	5.77234	0.0796666	0.0059124	0.0952729
GOTERM_BP_ALL	GO:0006694~steroid biosynthetic process	7	3.88889	0.000109225	ENSMUSG00000033122, ENSMUSG00000003555, ENSMUSG00000027869, ENSMUSG00000031574, ENSMUSG00000031604, ENSMUSG00000027871, ENSMUSG00000032323	153	71	14219	9.16257	0.145546	0.0104314	0.180432
GOTERM_BP_ALL	GO:0006066~alcohol metabolic process	14	7.77778	0.000130086	ENSMUSG00000011752, ENSMUSG00000020321, ENSMUSG00000028673, ENSMUSG00000028692, ENSMUSG00000040564, ENSMUSG00000024085, ENSMUSG00000002985, ENSMUSG00000019179, ENSMUSG00000028773, ENSMUSG00000031604, ENSMUSG00000030246, ENSMUSG00000037012, ENSMUSG00000028138, ENSMUSG00000032323	153	360	14219	3.61412	0.170834	0.0116402	0.214857
GOTERM_BP_ALL	GO:0042221~response to chemical stimulus	23	12.7778	0.000185692	ENSMUSG00000032281, ENSMUSG00000003555, ENSMUSG00000033161, ENSMUSG00000028691, ENSMUSG00000031167, ENSMUSG00000005161, ENSMUSG00000032418, ENSMUSG00000031574, ENSMUSG00000022037, ENSMUSG00000053907, ENSMUSG00000002985, ENSMUSG00000024997, ENSMUSG00000027199, ENSMUSG00000038776, ENSMUSG00000053279, ENSMUSG00000026473, ENSMUSG00000063856, ENSMUSG00000037013, ENSMUSG00000066551, ENSMUSG00000027338,…	153	887	14219	2.4098	0.234649	0.0156076	0.306567
GOTERM_BP_ALL	GO:0016052~carbohydrate catabolic process	7	3.88889	0.00022675	ENSMUSG00000011752, ENSMUSG00000000594, ENSMUSG00000020321, ENSMUSG00000028692, ENSMUSG00000019179, ENSMUSG00000030246, ENSMUSG00000037012	153	81	14219	8.03139	0.278597	0.0179785	0.374234
GOTERM_BP_ALL	GO:0070301~cellular response to hydrogen peroxide	4	2.22222	0.000245488	ENSMUSG00000063856, ENSMUSG00000028691, ENSMUSG00000005161, ENSMUSG00000024997	153	12	14219	30.9782	0.297807	0.0184357	0.405101
GOTERM_BP_ALL	GO:0042744~hydrogen peroxide catabolic process	4	2.22222	0.000245488	ENSMUSG00000063856, ENSMUSG00000028691, ENSMUSG00000005161, ENSMUSG00000024997	153	12	14219	30.9782	0.297807	0.0184357	0.405101
GOTERM_BP_ALL	GO:0042445~hormone metabolic process	7	3.88889	0.000402078	ENSMUSG00000053279, ENSMUSG00000003555, ENSMUSG00000037852, ENSMUSG00000031574, ENSMUSG00000018965, ENSMUSG00000031980, ENSMUSG00000032323	153	90	14219	7.22825	0.439602	0.0285402	0.662696
GOTERM_BP_ALL	GO:0032787~monocarboxylic acid metabolic process	11	6.11111	0.000613759	ENSMUSG00000032281, ENSMUSG00000053279, ENSMUSG00000028692, ENSMUSG00000025203, ENSMUSG00000010663, ENSMUSG00000027984, ENSMUSG00000031574, ENSMUSG00000031604, ENSMUSG00000036880, ENSMUSG00000015090, ENSMUSG00000032349	153	268	14219	3.81448	0.586907	0.0412254	1.00992
GOTERM_BP_ALL	GO:0008152~metabolic process	96	53.3333	0.000720677	ENSMUSG00000028673, ENSMUSG00000028609, ENSMUSG00000025203, ENSMUSG00000031167, ENSMUSG00000015656, ENSMUSG00000053907, ENSMUSG00000027869, ENSMUSG00000029472, ENSMUSG00000019877, ENSMUSG00000027199, ENSMUSG00000032349, ENSMUSG00000040681, ENSMUSG00000026473, ENSMUSG00000004038, ENSMUSG00000019929, ENSMUSG00000059005, ENSMUSG00000010663, ENSMUSG00000031604, ENSMUSG00000031353, ENSMUSG00000035202,…	153	7020	14219	1.2709	0.64589	0.0460925	1.18487
GOTERM_BP_ALL	GO:0034614~cellular response to reactive oxygen species	4	2.22222	0.000868655	ENSMUSG00000063856, ENSMUSG00000028691, ENSMUSG00000005161, ENSMUSG00000024997	153	18	14219	20.6521	0.713898	0.0529553	1.42653
GOTERM_BP_ALL	GO:0042743~hydrogen peroxide metabolic process	4	2.22222	0.0011947	ENSMUSG00000063856, ENSMUSG00000028691, ENSMUSG00000005161, ENSMUSG00000024997	153	20	14219	18.5869	0.821183	0.069213	1.95701
GOTERM_BP_ALL	GO:0006096~glycolysis	5	2.77778	0.00122209	ENSMUSG00000011752, ENSMUSG00000020321, ENSMUSG00000019179, ENSMUSG00000030246, ENSMUSG00000037012	153	44	14219	10.5608	0.828108	0.0680123	2.00146
GOTERM_BP_ALL	GO:0034599~cellular response to oxidative stress	4	2.22222	0.00158883	ENSMUSG00000063856, ENSMUSG00000028691, ENSMUSG00000005161, ENSMUSG00000024997	153	22	14219	16.8972	0.898707	0.0843002	2.5947
GOTERM_BP_ALL	GO:0006108~malate metabolic process	3	1.66667	0.00165561	ENSMUSG00000020321, ENSMUSG00000019179, ENSMUSG00000032418	153	6	14219	46.4673	0.908008	0.08458	2.70235
GOTERM_BP_ALL	GO:0019320~hexose catabolic process	5	2.77778	0.0022815	ENSMUSG00000011752, ENSMUSG00000020321, ENSMUSG00000019179, ENSMUSG00000030246, ENSMUSG00000037012	153	52	14219	8.93602	0.962713	0.110831	3.70596
GOTERM_BP_ALL	GO:0006007~glucose catabolic process	5	2.77778	0.0022815	ENSMUSG00000011752, ENSMUSG00000020321, ENSMUSG00000019179, ENSMUSG00000030246, ENSMUSG00000037012	153	52	14219	8.93602	0.962713	0.110831	3.70596
GOTERM_BP_ALL	GO:0034754~cellular hormone metabolic process	5	2.77778	0.0022815	ENSMUSG00000053279, ENSMUSG00000003555, ENSMUSG00000031574, ENSMUSG00000018965, ENSMUSG00000032323	153	52	14219	8.93602	0.962713	0.110831	3.70596
GOTERM_BP_ALL	GO:0010817~regulation of hormone levels	7	3.88889	0.00251524	ENSMUSG00000053279, ENSMUSG00000003555, ENSMUSG00000037852, ENSMUSG00000031574, ENSMUSG00000018965, ENSMUSG00000031980, ENSMUSG00000032323	153	128	14219	5.08236	0.973391	0.117549	4.07827
GOTERM_BP_ALL	GO:0046365~monosaccharide catabolic process	5	2.77778	0.00262161	ENSMUSG00000011752, ENSMUSG00000020321, ENSMUSG00000019179, ENSMUSG00000030246, ENSMUSG00000037012	153	54	14219	8.60506	0.977179	0.118387	4.24725
GOTERM_BP_ALL	GO:0010033~response to organic substance	14	7.77778	0.00300127	ENSMUSG00000032281, ENSMUSG00000031167, ENSMUSG00000005161, ENSMUSG00000032418, ENSMUSG00000053907, ENSMUSG00000031574, ENSMUSG00000002985, ENSMUSG00000027199, ENSMUSG00000024997, ENSMUSG00000038776, ENSMUSG00000026473, ENSMUSG00000066551, ENSMUSG00000028138, ENSMUSG00000032323	153	505	14219	2.57641	0.98681	0.130315	4.8481
GOTERM_BP_ALL	GO:0006790~sulfur metabolic process	6	3.33333	0.00334401	ENSMUSG00000074768, ENSMUSG00000008540, ENSMUSG00000019929, ENSMUSG00000053907, ENSMUSG00000064373, ENSMUSG00000060803	153	94	14219	5.932	0.991961	0.139923	5.38747
GOTERM_BP_ALL	GO:0019216~regulation of lipid metabolic process	5	2.77778	0.00340315	ENSMUSG00000037706, ENSMUSG00000033161, ENSMUSG00000031574, ENSMUSG00000002985, ENSMUSG00000031980	153	58	14219	8.01161	0.992619	0.138219	5.48025
GOTERM_BP_ALL	GO:0009056~catabolic process	22	12.2222	0.00352621	ENSMUSG00000011752, ENSMUSG00000000594, ENSMUSG00000028691, ENSMUSG00000028609, ENSMUSG00000020321, ENSMUSG00000028692, ENSMUSG00000015671, ENSMUSG00000005161, ENSMUSG00000029472, ENSMUSG00000002985, ENSMUSG00000024997, ENSMUSG00000018965, ENSMUSG00000038776, ENSMUSG00000063856, ENSMUSG00000028657, ENSMUSG00000019179, ENSMUSG00000031812, ENSMUSG00000003363, ENSMUSG00000030246, ENSMUSG00000037012,…	153	1040	14219	1.96593	0.993822	0.138956	5.67302
GOTERM_BP_ALL	GO:0006631~fatty acid metabolic process	8	4.44444	0.00363315	ENSMUSG00000032281, ENSMUSG00000025203, ENSMUSG00000010663, ENSMUSG00000027984, ENSMUSG00000031604, ENSMUSG00000036880, ENSMUSG00000015090, ENSMUSG00000032349	153	184	14219	4.04064	0.994706	0.139077	5.84025
GOTERM_BP_ALL	GO:0044275~cellular carbohydrate catabolic process	5	2.77778	0.00384763	ENSMUSG00000011752, ENSMUSG00000020321, ENSMUSG00000019179, ENSMUSG00000030246, ENSMUSG00000037012	153	60	14219	7.74455	0.996117	0.142901	6.1748
GOTERM_BP_ALL	GO:0005996~monosaccharide metabolic process	8	4.44444	0.00445581	ENSMUSG00000011752, ENSMUSG00000020321, ENSMUSG00000028673, ENSMUSG00000028692, ENSMUSG00000019179, ENSMUSG00000024085, ENSMUSG00000030246, ENSMUSG00000037012	153	191	14219	3.89255	0.998389	0.159537	7.11741
GOTERM_BP_ALL	GO:0006810~transport	39	21.6667	0.00447659	ENSMUSG00000016319, ENSMUSG00000057000, ENSMUSG00000028609, ENSMUSG00000040564, ENSMUSG00000019877, ENSMUSG00000002985, ENSMUSG00000028868, ENSMUSG00000015575, ENSMUSG00000073639, ENSMUSG00000040010, ENSMUSG00000030762, ENSMUSG00000010663, ENSMUSG00000069917, ENSMUSG00000020483, ENSMUSG00000006932, ENSMUSG00000016427, ENSMUSG00000000594, ENSMUSG00000050708, ENSMUSG00000032458, ENSMUSG00000033161,…	153	2342	14219	1.54759	0.998436	0.156352	7.14946
GOTERM_BP_ALL	GO:0008211~glucocorticoid metabolic process	3	1.66667	0.00482918	ENSMUSG00000003555, ENSMUSG00000031574, ENSMUSG00000018965	153	10	14219	27.8804	0.999061	0.163677	7.69166
GOTERM_BP_ALL	GO:0051234~establishment of localization	39	21.6667	0.00502676	ENSMUSG00000016319, ENSMUSG00000057000, ENSMUSG00000028609, ENSMUSG00000040564, ENSMUSG00000019877, ENSMUSG00000002985, ENSMUSG00000028868, ENSMUSG00000015575, ENSMUSG00000073639, ENSMUSG00000040010, ENSMUSG00000030762, ENSMUSG00000010663, ENSMUSG00000069917, ENSMUSG00000020483, ENSMUSG00000006932, ENSMUSG00000016427, ENSMUSG00000000594, ENSMUSG00000050708, ENSMUSG00000032458, ENSMUSG00000033161,…	153	2358	14219	1.53709	0.999295	0.165915	7.9942
GOTERM_BP_ALL	GO:0046164~alcohol catabolic process	5	2.77778	0.0051272	ENSMUSG00000011752, ENSMUSG00000020321, ENSMUSG00000019179, ENSMUSG00000030246, ENSMUSG00000037012	153	65	14219	7.14882	0.99939	0.165181	8.14764
GOTERM_BP_ALL	GO:0010627~regulation of protein kinase cascade	7	3.88889	0.00640945	ENSMUSG00000004207, ENSMUSG00000017466, ENSMUSG00000006932, ENSMUSG00000063856, ENSMUSG00000028691, ENSMUSG00000031980, ENSMUSG00000015837	153	155	14219	4.19705	0.999905	0.19785	10.0855
GOTERM_BP_ALL	GO:0008015~blood circulation	6	3.33333	0.00676023	ENSMUSG00000063856, ENSMUSG00000033161, ENSMUSG00000035783, ENSMUSG00000002985, ENSMUSG00000031980, ENSMUSG00000028138	153	111	14219	5.02349	0.999943	0.203205	10.6088
GOTERM_BP_ALL	GO:0003013~circulatory system process	6	3.33333	0.00676023	ENSMUSG00000063856, ENSMUSG00000033161, ENSMUSG00000035783, ENSMUSG00000002985, ENSMUSG00000031980, ENSMUSG00000028138	153	111	14219	5.02349	0.999943	0.203205	10.6088
GOTERM_BP_ALL	GO:0006091~generation of precursor metabolites and energy	9	5	0.00702055	ENSMUSG00000011752, ENSMUSG00000016427, ENSMUSG00000020321, ENSMUSG00000019179, ENSMUSG00000010663, ENSMUSG00000030246, ENSMUSG00000015575, ENSMUSG00000064370, ENSMUSG00000037012	153	261	14219	3.20464	0.999961	0.205922	10.9954
GOTERM_BP_ALL	GO:0051179~localization	42	23.3333	0.00753297	ENSMUSG00000016319, ENSMUSG00000057000, ENSMUSG00000028609, ENSMUSG00000040564, ENSMUSG00000049775, ENSMUSG00000019877, ENSMUSG00000002985, ENSMUSG00000028868, ENSMUSG00000015575, ENSMUSG00000073639, ENSMUSG00000040010, ENSMUSG00000037706, ENSMUSG00000030762, ENSMUSG00000010663, ENSMUSG00000069917, ENSMUSG00000020483, ENSMUSG00000006932, ENSMUSG00000016427, ENSMUSG00000000594, ENSMUSG00000050708,…	153	2659	14219	1.46794	0.999981	0.214918	11.7518
GOTERM_BP_ALL	GO:0009725~response to hormone stimulus	7	3.88889	0.00859207	ENSMUSG00000032281, ENSMUSG00000032418, ENSMUSG00000053907, ENSMUSG00000031574, ENSMUSG00000027199, ENSMUSG00000066551, ENSMUSG00000032323	153	165	14219	3.94268	0.999996	0.236721	13.2959
GOTERM_BP_ALL	GO:0005975~carbohydrate metabolic process	12	6.66667	0.00957128	ENSMUSG00000011752, ENSMUSG00000000594, ENSMUSG00000020321, ENSMUSG00000028673, ENSMUSG00000019929, ENSMUSG00000028692, ENSMUSG00000019179, ENSMUSG00000024085, ENSMUSG00000030246, ENSMUSG00000037012, ENSMUSG00000056091, ENSMUSG00000010095	153	454	14219	2.45642	0.999999	0.255215	14.701
GOTERM_BP_ALL	GO:0019318~hexose metabolic process	7	3.88889	0.00957479	ENSMUSG00000011752, ENSMUSG00000020321, ENSMUSG00000028673, ENSMUSG00000019179, ENSMUSG00000024085, ENSMUSG00000030246, ENSMUSG00000037012	153	169	14219	3.84936	0.999999	0.250709	14.706
GOTERM_BP_ALL	GO:0006633~fatty acid biosynthetic process	5	2.77778	0.0110535	ENSMUSG00000025203, ENSMUSG00000010663, ENSMUSG00000031604, ENSMUSG00000015090, ENSMUSG00000032349	153	81	14219	5.73671	1	0.27866	16.7871
GOTERM_BP_ALL	GO:0044237~cellular metabolic process	78	43.3333	0.0111152	ENSMUSG00000028673, ENSMUSG00000028609, ENSMUSG00000025203, ENSMUSG00000031167, ENSMUSG00000015656, ENSMUSG00000053907, ENSMUSG00000029472, ENSMUSG00000019877, ENSMUSG00000027199, ENSMUSG00000032349, ENSMUSG00000040681, ENSMUSG00000026473, ENSMUSG00000019929, ENSMUSG00000059005, ENSMUSG00000010663, ENSMUSG00000031604, ENSMUSG00000031353, ENSMUSG00000035202, ENSMUSG00000023827, ENSMUSG00000011752,…	153	5857	14219	1.23765	1	0.275237	16.873
GOTERM_BP_ALL	GO:0051186~cofactor metabolic process	7	3.88889	0.0135016	ENSMUSG00000008540, ENSMUSG00000030804, ENSMUSG00000020321, ENSMUSG00000028657, ENSMUSG00000019179, ENSMUSG00000028393, ENSMUSG00000060803	153	182	14219	3.57441	1	0.318745	20.1282
GOTERM_BP_ALL	GO:0006800~oxygen and reactive oxygen species metabolic process	4	2.22222	0.013775	ENSMUSG00000063856, ENSMUSG00000028691, ENSMUSG00000005161, ENSMUSG00000024997	153	47	14219	7.90933	1	0.318946	20.4934
GOTERM_BP_ALL	GO:0009719~response to endogenous stimulus	7	3.88889	0.0141882	ENSMUSG00000032281, ENSMUSG00000032418, ENSMUSG00000053907, ENSMUSG00000031574, ENSMUSG00000027199, ENSMUSG00000066551, ENSMUSG00000032323	153	184	14219	3.53556	1	0.321758	21.0423
GOTERM_BP_ALL	GO:0043066~negative regulation of apoptosis	8	4.44444	0.0143779	ENSMUSG00000063856, ENSMUSG00000028657, ENSMUSG00000005161, ENSMUSG00000022037, ENSMUSG00000037815, ENSMUSG00000018965, ENSMUSG00000031980, ENSMUSG00000027338	153	239	14219	3.11078	1	0.320361	21.2932
GOTERM_BP_ALL	GO:0050896~response to stimulus	38	21.1111	0.0145673	ENSMUSG00000031422, ENSMUSG00000003555, ENSMUSG00000028691, ENSMUSG00000020863, ENSMUSG00000031167, ENSMUSG00000015656, ENSMUSG00000053907, ENSMUSG00000002985, ENSMUSG00000027199, ENSMUSG00000024997, ENSMUSG00000038776, ENSMUSG00000026864, ENSMUSG00000040681, ENSMUSG00000026473, ENSMUSG00000037706, ENSMUSG00000066551, ENSMUSG00000027338, ENSMUSG00000028138, ENSMUSG00000032323, ENSMUSG00000032281,…	153	2437	14219	1.44912	1	0.319007	21.5428
GOTERM_BP_ALL	GO:0035150~regulation of tube size	4	2.22222	0.0145804	ENSMUSG00000063856, ENSMUSG00000035783, ENSMUSG00000002985, ENSMUSG00000031980	153	48	14219	7.74455	1	0.314553	21.56
GOTERM_BP_ALL	GO:0050880~regulation of blood vessel size	4	2.22222	0.0145804	ENSMUSG00000063856, ENSMUSG00000035783, ENSMUSG00000002985, ENSMUSG00000031980	153	48	14219	7.74455	1	0.314553	21.56
GOTERM_BP_ALL	GO:0042493~response to drug	5	2.77778	0.0146336	ENSMUSG00000053279, ENSMUSG00000037013, ENSMUSG00000033161, ENSMUSG00000053907, ENSMUSG00000031574	153	88	14219	5.28038	1	0.310936	21.63
GOTERM_BP_ALL	GO:0006950~response to stress	22	12.2222	0.0146584	ENSMUSG00000031422, ENSMUSG00000028691, ENSMUSG00000020863, ENSMUSG00000050645, ENSMUSG00000031167, ENSMUSG00000005161, ENSMUSG00000033629, ENSMUSG00000015656, ENSMUSG00000031574, ENSMUSG00000022037, ENSMUSG00000002985, ENSMUSG00000027199, ENSMUSG00000024997, ENSMUSG00000026864, ENSMUSG00000040681, ENSMUSG00000063856, ENSMUSG00000037706, ENSMUSG00000004951, ENSMUSG00000031980, ENSMUSG00000027338,…	153	1184	14219	1.72683	1	0.306931	21.6626
GOTERM_BP_ALL	GO:0042981~regulation of apoptosis	13	7.22222	0.0155987	ENSMUSG00000028691, ENSMUSG00000032968, ENSMUSG00000005161, ENSMUSG00000022037, ENSMUSG00000037815, ENSMUSG00000002985, ENSMUSG00000017707, ENSMUSG00000018965, ENSMUSG00000053279, ENSMUSG00000063856, ENSMUSG00000028657, ENSMUSG00000027338, ENSMUSG00000031980	153	553	14219	2.18472	1	0.318675	22.8896
GOTERM_BP_ALL	GO:0043069~negative regulation of programmed cell death	8	4.44444	0.0159402	ENSMUSG00000063856, ENSMUSG00000028657, ENSMUSG00000005161, ENSMUSG00000022037, ENSMUSG00000037815, ENSMUSG00000018965, ENSMUSG00000031980, ENSMUSG00000027338	153	244	14219	3.04704	1	0.319989	23.3306
GOTERM_BP_ALL	GO:0060548~negative regulation of cell death	8	4.44444	0.0162666	ENSMUSG00000063856, ENSMUSG00000028657, ENSMUSG00000005161, ENSMUSG00000022037, ENSMUSG00000037815, ENSMUSG00000018965, ENSMUSG00000031980, ENSMUSG00000027338	153	245	14219	3.0346	1	0.321014	23.7499
GOTERM_BP_ALL	GO:0008064~regulation of actin polymerization or depolymerization	4	2.22222	0.0162697	ENSMUSG00000026879, ENSMUSG00000029622, ENSMUSG00000049775, ENSMUSG00000015932	153	50	14219	7.43477	1	0.316812	23.7539
GOTERM_BP_ALL	GO:0003018~vascular process in circulatory system	4	2.22222	0.0162697	ENSMUSG00000063856, ENSMUSG00000035783, ENSMUSG00000002985, ENSMUSG00000031980	153	50	14219	7.43477	1	0.316812	23.7539
GOTERM_BP_ALL	GO:0043067~regulation of programmed cell death	13	7.22222	0.0170525	ENSMUSG00000028691, ENSMUSG00000032968, ENSMUSG00000005161, ENSMUSG00000022037, ENSMUSG00000037815, ENSMUSG00000002985, ENSMUSG00000017707, ENSMUSG00000018965, ENSMUSG00000053279, ENSMUSG00000063856, ENSMUSG00000028657, ENSMUSG00000027338, ENSMUSG00000031980	153	560	14219	2.15741	1	0.325061	24.7509
GOTERM_BP_ALL	GO:0045637~regulation of myeloid cell differentiation	4	2.22222	0.0171538	ENSMUSG00000024425, ENSMUSG00000006932, ENSMUSG00000015217, ENSMUSG00000066551	153	51	14219	7.28899	1	0.322476	24.879
GOTERM_BP_ALL	GO:0030832~regulation of actin filament length	4	2.22222	0.0171538	ENSMUSG00000026879, ENSMUSG00000029622, ENSMUSG00000049775, ENSMUSG00000015932	153	51	14219	7.28899	1	0.322476	24.879
GOTERM_BP_ALL	GO:0015807~L-amino acid transport	3	1.66667	0.0172324	ENSMUSG00000031633, ENSMUSG00000019877, ENSMUSG00000040010	153	19	14219	14.6739	1	0.319612	24.9783
GOTERM_BP_ALL	GO:0043408~regulation of MAPKKK cascade	5	2.77778	0.0175926	ENSMUSG00000004207, ENSMUSG00000017466, ENSMUSG00000006932, ENSMUSG00000028691, ENSMUSG00000031980	153	93	14219	4.99649	1	0.321082	25.4316
GOTERM_BP_ALL	GO:0010941~regulation of cell death	13	7.22222	0.017706	ENSMUSG00000028691, ENSMUSG00000032968, ENSMUSG00000005161, ENSMUSG00000022037, ENSMUSG00000037815, ENSMUSG00000002985, ENSMUSG00000017707, ENSMUSG00000018965, ENSMUSG00000053279, ENSMUSG00000063856, ENSMUSG00000028657, ENSMUSG00000027338, ENSMUSG00000031980	153	563	14219	2.14592	1	0.318839	25.5738
GOTERM_BP_ALL	GO:0010038~response to metal ion	4	2.22222	0.0190014	ENSMUSG00000031574, ENSMUSG00000027199, ENSMUSG00000027338, ENSMUSG00000032323	153	53	14219	7.01394	1	0.33386	27.18
GOTERM_BP_ALL	GO:0043648~dicarboxylic acid metabolic process	3	1.66667	0.0190144	ENSMUSG00000020321, ENSMUSG00000019179, ENSMUSG00000032418	153	20	14219	13.9402	1	0.330111	27.1959
GOTERM_BP_ALL	GO:0044248~cellular catabolic process	17	9.44444	0.0191921	ENSMUSG00000000594, ENSMUSG00000020321, ENSMUSG00000028609, ENSMUSG00000028691, ENSMUSG00000028692, ENSMUSG00000015671, ENSMUSG00000005161, ENSMUSG00000029472, ENSMUSG00000002985, ENSMUSG00000024997, ENSMUSG00000038776, ENSMUSG00000063856, ENSMUSG00000028657, ENSMUSG00000019179, ENSMUSG00000031812, ENSMUSG00000028138, ENSMUSG00000034403	153	848	14219	1.86308	1	0.328773	27.4137
GOTERM_BP_ALL	GO:0051239~regulation of multicellular organismal process	16	8.88889	0.019425	ENSMUSG00000024425, ENSMUSG00000017466, ENSMUSG00000015217, ENSMUSG00000006932, ENSMUSG00000030804, ENSMUSG00000033161, ENSMUSG00000000001, ENSMUSG00000005161, ENSMUSG00000031574, ENSMUSG00000037815, ENSMUSG00000002985, ENSMUSG00000018965, ENSMUSG00000015090, ENSMUSG00000031980, ENSMUSG00000066551, ENSMUSG00000025980	153	778	14219	1.91125	1	0.328237	27.6981
GOTERM_BP_ALL	GO:0046185~aldehyde catabolic process	2	1.11111	0.0212663	ENSMUSG00000028692, ENSMUSG00000028138	153	2	14219	92.9346	1	0.349435	29.9104
GOTERM_BP_ALL	GO:0019218~regulation of steroid metabolic process	3	1.66667	0.0227985	ENSMUSG00000033161, ENSMUSG00000031574, ENSMUSG00000002985	153	22	14219	12.6729	1	0.365507	31.7025
GOTERM_BP_ALL	GO:0046890~regulation of lipid biosynthetic process	3	1.66667	0.0227985	ENSMUSG00000033161, ENSMUSG00000031574, ENSMUSG00000031980	153	22	14219	12.6729	1	0.365507	31.7025
GOTERM_BP_ALL	GO:0045595~regulation of cell differentiation	10	5.55556	0.022931	ENSMUSG00000024425, ENSMUSG00000017466, ENSMUSG00000006932, ENSMUSG00000015217, ENSMUSG00000005161, ENSMUSG00000031574, ENSMUSG00000022037, ENSMUSG00000037815, ENSMUSG00000018965, ENSMUSG00000066551	153	386	14219	2.40763	1	0.363277	31.8555
GOTERM_BP_ALL	GO:0044262~cellular carbohydrate metabolic process	9	5	0.024328	ENSMUSG00000011752, ENSMUSG00000020321, ENSMUSG00000028673, ENSMUSG00000028692, ENSMUSG00000019179, ENSMUSG00000024085, ENSMUSG00000030246, ENSMUSG00000037012, ENSMUSG00000056091	153	327	14219	2.55783	1	0.376791	33.4486
GOTERM_BP_ALL	GO:0031099~regeneration	3	1.66667	0.0247971	ENSMUSG00000031451, ENSMUSG00000063856, ENSMUSG00000027199	153	23	14219	12.1219	1	0.378589	33.9757
GOTERM_BP_ALL	GO:0032956~regulation of actin cytoskeleton organization	4	2.22222	0.0263035	ENSMUSG00000026879, ENSMUSG00000029622, ENSMUSG00000049775, ENSMUSG00000015932	153	60	14219	6.19564	1	0.392556	35.6418
GOTERM_BP_ALL	GO:0045834~positive regulation of lipid metabolic process	3	1.66667	0.0268645	ENSMUSG00000037706, ENSMUSG00000002985, ENSMUSG00000031980	153	24	14219	11.6168	1	0.395131	36.2521
GOTERM_BP_ALL	GO:0032970~regulation of actin filament-based process	4	2.22222	0.0274528	ENSMUSG00000026879, ENSMUSG00000029622, ENSMUSG00000049775, ENSMUSG00000015932	153	61	14219	6.09407	1	0.397943	36.8863
GOTERM_BP_ALL	GO:0032535~regulation of cellular component size	6	3.33333	0.0293291	ENSMUSG00000037706, ENSMUSG00000026879, ENSMUSG00000028657, ENSMUSG00000029622, ENSMUSG00000049775, ENSMUSG00000015932	153	161	14219	3.4634	1	0.414811	38.8696
GOTERM_BP_ALL	GO:0019725~cellular homeostasis	9	5	0.0311041	ENSMUSG00000050708, ENSMUSG00000028691, ENSMUSG00000028657, ENSMUSG00000025203, ENSMUSG00000005161, ENSMUSG00000002985, ENSMUSG00000024997, ENSMUSG00000027338, ENSMUSG00000037625	153	343	14219	2.43852	1	0.429786	40.6917
GOTERM_BP_ALL	GO:0008217~regulation of blood pressure	4	2.22222	0.032314	ENSMUSG00000033161, ENSMUSG00000035783, ENSMUSG00000031980, ENSMUSG00000028138	153	65	14219	5.71905	1	0.438327	41.9044
GOTERM_BP_ALL	GO:0009110~vitamin biosynthetic process	3	1.66667	0.0381752	ENSMUSG00000053279, ENSMUSG00000030804, ENSMUSG00000028692	153	29	14219	9.61393	1	0.490991	47.4563
GOTERM_BP_ALL	GO:0009636~response to toxin	3	1.66667	0.0381752	ENSMUSG00000003555, ENSMUSG00000063856, ENSMUSG00000038776	153	29	14219	9.61393	1	0.490991	47.4563
GOTERM_BP_ALL	GO:0006865~amino acid transport	4	2.22222	0.0403898	ENSMUSG00000031633, ENSMUSG00000019877, ENSMUSG00000010095, ENSMUSG00000040010	153	71	14219	5.23575	1	0.506764	49.4212
GOTERM_BP_ALL	GO:0006519~cellular amino acid and derivative metabolic process	8	4.44444	0.0404612	ENSMUSG00000026473, ENSMUSG00000074768, ENSMUSG00000008540, ENSMUSG00000028773, ENSMUSG00000053907, ENSMUSG00000035202, ENSMUSG00000027199, ENSMUSG00000060803	153	297	14219	2.50329	1	0.503273	49.4834
GOTERM_BP_ALL	GO:0030855~epithelial cell differentiation	5	2.77778	0.0429316	ENSMUSG00000004207, ENSMUSG00000006932, ENSMUSG00000063856, ENSMUSG00000038235, ENSMUSG00000031980	153	123	14219	3.77783	1	0.520371	51.5912
GOTERM_BP_ALL	GO:0002683~negative regulation of immune system process	4	2.22222	0.0478243	ENSMUSG00000024425, ENSMUSG00000015217, ENSMUSG00000063856, ENSMUSG00000005161	153	76	14219	4.8913	1	0.555644	55.5243
GOTERM_BP_ALL	GO:0007584~response to nutrient	4	2.22222	0.0478243	ENSMUSG00000031574, ENSMUSG00000027199, ENSMUSG00000079435, ENSMUSG00000032323	153	76	14219	4.8913	1	0.555644	55.5243
GOTERM_BP_ALL	GO:0009987~cellular process	110	61.1111	0.0486475	ENSMUSG00000057000, ENSMUSG00000025203, ENSMUSG00000015656, ENSMUSG00000053907, ENSMUSG00000020376, ENSMUSG00000037815, ENSMUSG00000049775, ENSMUSG00000027199, ENSMUSG00000010663, ENSMUSG00000035202, ENSMUSG00000020483, ENSMUSG00000023827, ENSMUSG00000033161, ENSMUSG00000033629, ENSMUSG00000038235, ENSMUSG00000018965, ENSMUSG00000074768, ENSMUSG00000012848, ENSMUSG00000028773, ENSMUSG00000056091,…	153	9252	14219	1.10493	1	0.557832	56.1557
GOTERM_BP_ALL	GO:0042592~homeostatic process	12	6.66667	0.0487772	ENSMUSG00000006932, ENSMUSG00000063856, ENSMUSG00000050708, ENSMUSG00000028691, ENSMUSG00000028657, ENSMUSG00000025203, ENSMUSG00000005161, ENSMUSG00000002985, ENSMUSG00000024997, ENSMUSG00000069917, ENSMUSG00000027338, ENSMUSG00000037625	153	584	14219	1.90962	1	0.554742	56.2545
GOTERM_BP_ALL	GO:0016125~sterol metabolic process	4	2.22222	0.0493866	ENSMUSG00000040564, ENSMUSG00000031604, ENSMUSG00000002985, ENSMUSG00000032323	153	77	14219	4.82777	1	0.555304	56.7155
GOTERM_BP_ALL	GO:0046486~glycerolipid metabolic process	5	2.77778	0.049616	ENSMUSG00000063856, ENSMUSG00000037706, ENSMUSG00000040564, ENSMUSG00000028773, ENSMUSG00000019877	153	129	14219	3.60212	1	0.553037	56.8879
GOTERM_BP_ALL	GO:0016042~lipid catabolic process	5	2.77778	0.0555999	ENSMUSG00000000594, ENSMUSG00000028657, ENSMUSG00000003363, ENSMUSG00000002985, ENSMUSG00000018965	153	134	14219	3.46771	1	0.591551	61.1629
GOTERM_BP_ALL	GO:0040008~regulation of growth	7	3.88889	0.0570176	ENSMUSG00000031451, ENSMUSG00000031422, ENSMUSG00000037706, ENSMUSG00000028657, ENSMUSG00000036256, ENSMUSG00000002985, ENSMUSG00000031980	153	256	14219	2.54118	1	0.597082	62.1157
GOTERM_BP_ALL	GO:0002682~regulation of immune system process	8	4.44444	0.0577533	ENSMUSG00000024425, ENSMUSG00000006932, ENSMUSG00000015217, ENSMUSG00000063856, ENSMUSG00000037706, ENSMUSG00000005161, ENSMUSG00000025980, ENSMUSG00000066551	153	322	14219	2.30894	1	0.598002	62.6014
GOTERM_BP_ALL	GO:0008654~phospholipid biosynthetic process	4	2.22222	0.0592742	ENSMUSG00000023827, ENSMUSG00000037706, ENSMUSG00000028773, ENSMUSG00000019877	153	83	14219	4.47878	1	0.603945	63.587
GOTERM_BP_ALL	GO:0032496~response to lipopolysaccharide	3	1.66667	0.0621376	ENSMUSG00000005161, ENSMUSG00000024997, ENSMUSG00000028138	153	38	14219	7.33695	1	0.617979	65.3768
GOTERM_BP_ALL	GO:0042159~lipoprotein catabolic process	2	1.11111	0.0624603	ENSMUSG00000028657, ENSMUSG00000002985	153	6	14219	30.9782	1	0.616137	65.5733
GOTERM_BP_ALL	GO:0001885~endothelial cell development	2	1.11111	0.0624603	ENSMUSG00000063856, ENSMUSG00000031980	153	6	14219	30.9782	1	0.616137	65.5733
GOTERM_BP_ALL	GO:0042127~regulation of cell proliferation	11	6.11111	0.0630599	ENSMUSG00000024425, ENSMUSG00000040681, ENSMUSG00000017466, ENSMUSG00000006932, ENSMUSG00000037706, ENSMUSG00000022037, ENSMUSG00000047945, ENSMUSG00000018593, ENSMUSG00000037815, ENSMUSG00000031980, ENSMUSG00000066551	153	538	14219	1.90015	1	0.615995	65.9354
GOTERM_BP_ALL	GO:0006006~glucose metabolic process	5	2.77778	0.0632728	ENSMUSG00000011752, ENSMUSG00000020321, ENSMUSG00000019179, ENSMUSG00000030246, ENSMUSG00000037012	153	140	14219	3.31909	1	0.613544	66.0632
GOTERM_BP_ALL	GO:0006575~cellular amino acid derivative metabolic process	5	2.77778	0.0645997	ENSMUSG00000008540, ENSMUSG00000028773, ENSMUSG00000053907, ENSMUSG00000027199, ENSMUSG00000060803	153	141	14219	3.29555	1	0.617736	66.8493
GOTERM_BP_ALL	GO:0006732~coenzyme metabolic process	5	2.77778	0.0674437	ENSMUSG00000008540, ENSMUSG00000030804, ENSMUSG00000020321, ENSMUSG00000019179, ENSMUSG00000060803	153	143	14219	3.24946	1	0.630475	68.477
GOTERM_BP_ALL	GO:0044238~primary metabolic process	77	42.7778	0.0676132	ENSMUSG00000028673, ENSMUSG00000028609, ENSMUSG00000025203, ENSMUSG00000031167, ENSMUSG00000015656, ENSMUSG00000053907, ENSMUSG00000027869, ENSMUSG00000029472, ENSMUSG00000019877, ENSMUSG00000027199, ENSMUSG00000032349, ENSMUSG00000040681, ENSMUSG00000026473, ENSMUSG00000019929, ENSMUSG00000059005, ENSMUSG00000010663, ENSMUSG00000031604, ENSMUSG00000031353, ENSMUSG00000035202, ENSMUSG00000033122,…	153	6211	14219	1.15214	1	0.627806	68.5715
GOTERM_BP_ALL	GO:0051249~regulation of lymphocyte activation	5	2.77778	0.0686773	ENSMUSG00000024425, ENSMUSG00000015217, ENSMUSG00000037706, ENSMUSG00000005161, ENSMUSG00000025980	153	144	14219	3.2269	1	0.63017	69.1594
GOTERM_BP_ALL	GO:0042362~fat-soluble vitamin biosynthetic process	2	1.11111	0.0724868	ENSMUSG00000053279, ENSMUSG00000030804	153	7	14219	26.5528	1	0.647216	71.1801
GOTERM_BP_ALL	GO:0015837~amine transport	4	2.22222	0.0756934	ENSMUSG00000031633, ENSMUSG00000019877, ENSMUSG00000010095, ENSMUSG00000040010	153	92	14219	4.04064	1	0.660225	72.7839
GOTERM_BP_ALL	GO:0008652~cellular amino acid biosynthetic process	3	1.66667	0.0802615	ENSMUSG00000026473, ENSMUSG00000074768, ENSMUSG00000053907	153	44	14219	6.33645	1	0.67909	74.9244
GOTERM_BP_ALL	GO:0033043~regulation of organelle organization	5	2.77778	0.0832009	ENSMUSG00000026879, ENSMUSG00000029622, ENSMUSG00000049775, ENSMUSG00000018965, ENSMUSG00000015932	153	154	14219	3.01736	1	0.689338	76.217
GOTERM_BP_ALL	GO:0002694~regulation of leukocyte activation	5	2.77778	0.0832009	ENSMUSG00000024425, ENSMUSG00000015217, ENSMUSG00000037706, ENSMUSG00000005161, ENSMUSG00000025980	153	154	14219	3.01736	1	0.689338	76.217
GOTERM_BP_ALL	GO:0030833~regulation of actin filament polymerization	3	1.66667	0.0834252	ENSMUSG00000026879, ENSMUSG00000029622, ENSMUSG00000049775	153	45	14219	6.19564	1	0.68698	76.313
GOTERM_BP_ALL	GO:0048523~negative regulation of cellular process	19	10.5556	0.0853978	ENSMUSG00000024425, ENSMUSG00000017466, ENSMUSG00000015217, ENSMUSG00000006932, ENSMUSG00000033161, ENSMUSG00000005161, ENSMUSG00000022037, ENSMUSG00000049775, ENSMUSG00000037815, ENSMUSG00000022863, ENSMUSG00000018965, ENSMUSG00000026864, ENSMUSG00000063856, ENSMUSG00000026879, ENSMUSG00000028657, ENSMUSG00000031353, ENSMUSG00000041550, ENSMUSG00000031980, ENSMUSG00000027338	153	1192	14219	1.48134	1	0.692505	77.1419
GOTERM_BP_ALL	GO:0050865~regulation of cell activation	5	2.77778	0.0857374	ENSMUSG00000024425, ENSMUSG00000015217, ENSMUSG00000037706, ENSMUSG00000005161, ENSMUSG00000025980	153	156	14219	2.97867	1	0.690697	77.2818
GOTERM_BP_ALL	GO:0009617~response to bacterium	5	2.77778	0.0878338	ENSMUSG00000063856, ENSMUSG00000050645, ENSMUSG00000005161, ENSMUSG00000024997, ENSMUSG00000028138	153	157	14219	2.9597	1	0.696582	78.1279
GOTERM_BP_ALL	GO:0046942~carboxylic acid transport	4	2.22222	0.0896978	ENSMUSG00000031633, ENSMUSG00000019877, ENSMUSG00000010095, ENSMUSG00000040010	153	99	14219	3.75493	1	0.701294	78.8553
GOTERM_BP_ALL	GO:0051493~regulation of cytoskeleton organization	4	2.22222	0.0896978	ENSMUSG00000026879, ENSMUSG00000029622, ENSMUSG00000049775, ENSMUSG00000015932	153	99	14219	3.75493	1	0.701294	78.8553
GOTERM_BP_ALL	GO:0048731~system development	29	16.1111	0.0899796	ENSMUSG00000017466, ENSMUSG00000025203, ENSMUSG00000024085, ENSMUSG00000037815, ENSMUSG00000028868, ENSMUSG00000002985, ENSMUSG00000024997, ENSMUSG00000027199, ENSMUSG00000040010, ENSMUSG00000040681, ENSMUSG00000051159, ENSMUSG00000069917, ENSMUSG00000066551, ENSMUSG00000032323, ENSMUSG00000037625, ENSMUSG00000031451, ENSMUSG00000006932, ENSMUSG00000073940, ENSMUSG00000005161, ENSMUSG00000031574,…	153	2027	14219	1.3296	1	0.699272	78.9632
GOTERM_BP_ALL	GO:0015849~organic acid transport	4	2.22222	0.0917816	ENSMUSG00000031633, ENSMUSG00000019877, ENSMUSG00000010095, ENSMUSG00000040010	153	100	14219	3.71739	1	0.7036	79.6414
GOTERM_BP_ALL	GO:0006706~steroid catabolic process	2	1.11111	0.0922212	ENSMUSG00000002985, ENSMUSG00000018965	153	9	14219	20.6521	1	0.70226	79.8038
GOTERM_BP_ALL	GO:0048593~camera-type eye morphogenesis	3	1.66667	0.0931376	ENSMUSG00000053279, ENSMUSG00000040681, ENSMUSG00000006932	153	48	14219	5.80842	1	0.702883	80.1382
GOTERM_BP_ALL	GO:0002237~response to molecule of bacterial origin	3	1.66667	0.0964451	ENSMUSG00000005161, ENSMUSG00000024997, ENSMUSG00000028138	153	49	14219	5.68988	1	0.712987	81.3025
GOTERM_CC_ALL	GO:0005737~cytoplasm	114	63.3333	4.81098e-13	ENSMUSG00000028249, ENSMUSG00000057000, ENSMUSG00000025203, ENSMUSG00000049422, ENSMUSG00000047844, ENSMUSG00000015656, ENSMUSG00000027869, ENSMUSG00000049775, ENSMUSG00000037815, ENSMUSG00000027199, ENSMUSG00000010663, ENSMUSG00000035202, ENSMUSG00000041476, ENSMUSG00000020483, ENSMUSG00000073940, ENSMUSG00000000001, ENSMUSG00000031700, ENSMUSG00000018965, ENSMUSG00000028378, ENSMUSG00000074768,…	166	6468	15855	1.68342	1.10644e-10	1.10644e-10	6.1674e-10
GOTERM_CC_ALL	GO:0044444~cytoplasmic part	85	47.2222	1.36607e-11	ENSMUSG00000024425, ENSMUSG00000028249, ENSMUSG00000028673, ENSMUSG00000025203, ENSMUSG00000049422, ENSMUSG00000015656, ENSMUSG00000027869, ENSMUSG00000049775, ENSMUSG00000019877, ENSMUSG00000027199, ENSMUSG00000032349, ENSMUSG00000026473, ENSMUSG00000010663, ENSMUSG00000031604, ENSMUSG00000035202, ENSMUSG00000006932, ENSMUSG00000030804, ENSMUSG00000073469, ENSMUSG00000073940, ENSMUSG00000005161,…	166	4184	15855	1.94037	3.14197e-09	1.57099e-09	1.75136e-08
GOTERM_CC_ALL	GO:0005739~mitochondrion	37	20.5556	6.644e-08	ENSMUSG00000029769, ENSMUSG00000003555, ENSMUSG00000016319, ENSMUSG00000028691, ENSMUSG00000049422, ENSMUSG00000035885, ENSMUSG00000027984, ENSMUSG00000027869, ENSMUSG00000029455, ENSMUSG00000036880, ENSMUSG00000027199, ENSMUSG00000024997, ENSMUSG00000026473, ENSMUSG00000008540, ENSMUSG00000035202, ENSMUSG00000025980, ENSMUSG00000028138, ENSMUSG00000032323, ENSMUSG00000016427, ENSMUSG00000000594,…	166	1322	15855	2.67318	1.52811e-05	5.09372e-06	8.51788e-05
GOTERM_CC_ALL	GO:0044424~intracellular part	128	71.1111	5.24655e-06	ENSMUSG00000028249, ENSMUSG00000057000, ENSMUSG00000025203, ENSMUSG00000049422, ENSMUSG00000047844, ENSMUSG00000015656, ENSMUSG00000027869, ENSMUSG00000049775, ENSMUSG00000037815, ENSMUSG00000027199, ENSMUSG00000064036, ENSMUSG00000010663, ENSMUSG00000035202, ENSMUSG00000020483, ENSMUSG00000041476, ENSMUSG00000073940, ENSMUSG00000000001, ENSMUSG00000031700, ENSMUSG00000018965, ENSMUSG00000028378,…	166	9598	15855	1.27376	0.00120598	0.000301632	0.00672609
GOTERM_CC_ALL	GO:0005622~intracellular	130	72.2222	2.51548e-05	ENSMUSG00000028249, ENSMUSG00000057000, ENSMUSG00000025203, ENSMUSG00000049422, ENSMUSG00000047844, ENSMUSG00000015656, ENSMUSG00000027869, ENSMUSG00000049775, ENSMUSG00000037815, ENSMUSG00000027199, ENSMUSG00000064036, ENSMUSG00000010663, ENSMUSG00000035202, ENSMUSG00000020483, ENSMUSG00000041476, ENSMUSG00000073940, ENSMUSG00000000001, ENSMUSG00000031700, ENSMUSG00000018965, ENSMUSG00000028378,…	166	10033	15855	1.23757	0.00576897	0.00115647	0.0322447
GOTERM_CC_ALL	GO:0005740~mitochondrial envelope	15	8.33333	6.02332e-05	ENSMUSG00000016427, ENSMUSG00000016319, ENSMUSG00000035885, ENSMUSG00000027984, ENSMUSG00000031574, ENSMUSG00000036880, ENSMUSG00000064370, ENSMUSG00000027199, ENSMUSG00000008540, ENSMUSG00000019179, ENSMUSG00000031633, ENSMUSG00000037012, ENSMUSG00000073481, ENSMUSG00000025980, ENSMUSG00000032323	166	391	15855	3.66415	0.0137585	0.00230635	0.077194
GOTERM_CC_ALL	GO:0005743~mitochondrial inner membrane	13	7.22222	6.37849e-05	ENSMUSG00000016427, ENSMUSG00000016319, ENSMUSG00000035885, ENSMUSG00000027984, ENSMUSG00000036880, ENSMUSG00000027199, ENSMUSG00000064370, ENSMUSG00000008540, ENSMUSG00000019179, ENSMUSG00000031633, ENSMUSG00000073481, ENSMUSG00000025980, ENSMUSG00000032323	166	296	15855	4.19479	0.0145639	0.00209366	0.081744
GOTERM_CC_ALL	GO:0019866~organelle inner membrane	13	7.22222	0.000105214	ENSMUSG00000016427, ENSMUSG00000016319, ENSMUSG00000035885, ENSMUSG00000027984, ENSMUSG00000036880, ENSMUSG00000027199, ENSMUSG00000064370, ENSMUSG00000008540, ENSMUSG00000019179, ENSMUSG00000031633, ENSMUSG00000073481, ENSMUSG00000025980, ENSMUSG00000032323	166	312	15855	3.97967	0.02391	0.00302049	0.134805
GOTERM_CC_ALL	GO:0044429~mitochondrial part	17	9.44444	0.0001173	ENSMUSG00000016427, ENSMUSG00000016319, ENSMUSG00000035885, ENSMUSG00000027984, ENSMUSG00000031574, ENSMUSG00000029455, ENSMUSG00000036880, ENSMUSG00000064370, ENSMUSG00000027199, ENSMUSG00000008540, ENSMUSG00000019179, ENSMUSG00000031633, ENSMUSG00000037012, ENSMUSG00000073481, ENSMUSG00000035202, ENSMUSG00000025980, ENSMUSG00000032323	166	524	15855	3.09867	0.0266199	0.00299336	0.150279
GOTERM_CC_ALL	GO:0031966~mitochondrial membrane	14	7.77778	0.000127119	ENSMUSG00000016427, ENSMUSG00000016319, ENSMUSG00000035885, ENSMUSG00000027984, ENSMUSG00000036880, ENSMUSG00000064370, ENSMUSG00000027199, ENSMUSG00000008540, ENSMUSG00000019179, ENSMUSG00000031633, ENSMUSG00000037012, ENSMUSG00000073481, ENSMUSG00000025980, ENSMUSG00000032323	166	368	15855	3.63361	0.0288159	0.00291965	0.162849
GOTERM_CC_ALL	GO:0043229~intracellular organelle	109	60.5556	0.000213017	ENSMUSG00000057000, ENSMUSG00000028249, ENSMUSG00000025203, ENSMUSG00000049422, ENSMUSG00000047844, ENSMUSG00000015656, ENSMUSG00000027869, ENSMUSG00000037815, ENSMUSG00000049775, ENSMUSG00000027199, ENSMUSG00000064036, ENSMUSG00000010663, ENSMUSG00000035202, ENSMUSG00000041476, ENSMUSG00000020483, ENSMUSG00000000001, ENSMUSG00000031700, ENSMUSG00000012848, ENSMUSG00000017733, ENSMUSG00000003363,…	166	8186	15855	1.27178	0.047818	0.00444456	0.272753
GOTERM_CC_ALL	GO:0043226~organelle	109	60.5556	0.000218276	ENSMUSG00000057000, ENSMUSG00000028249, ENSMUSG00000025203, ENSMUSG00000049422, ENSMUSG00000047844, ENSMUSG00000015656, ENSMUSG00000027869, ENSMUSG00000037815, ENSMUSG00000049775, ENSMUSG00000027199, ENSMUSG00000064036, ENSMUSG00000010663, ENSMUSG00000035202, ENSMUSG00000041476, ENSMUSG00000020483, ENSMUSG00000000001, ENSMUSG00000031700, ENSMUSG00000012848, ENSMUSG00000017733, ENSMUSG00000003363,…	166	8190	15855	1.27116	0.0489693	0.00417534	0.279478
GOTERM_CC_ALL	GO:0031967~organelle envelope	16	8.88889	0.000525054	ENSMUSG00000016427, ENSMUSG00000016319, ENSMUSG00000035885, ENSMUSG00000027984, ENSMUSG00000031574, ENSMUSG00000036880, ENSMUSG00000064370, ENSMUSG00000027199, ENSMUSG00000015090, ENSMUSG00000008540, ENSMUSG00000019179, ENSMUSG00000031633, ENSMUSG00000037012, ENSMUSG00000073481, ENSMUSG00000025980, ENSMUSG00000032323	166	540	15855	2.82999	0.113784	0.00924881	0.671056
GOTERM_CC_ALL	GO:0031975~envelope	16	8.88889	0.000545524	ENSMUSG00000016427, ENSMUSG00000016319, ENSMUSG00000035885, ENSMUSG00000027984, ENSMUSG00000031574, ENSMUSG00000036880, ENSMUSG00000064370, ENSMUSG00000027199, ENSMUSG00000015090, ENSMUSG00000008540, ENSMUSG00000019179, ENSMUSG00000031633, ENSMUSG00000037012, ENSMUSG00000073481, ENSMUSG00000025980, ENSMUSG00000032323	166	542	15855	2.81954	0.117948	0.00892457	0.697134
GOTERM_CC_ALL	GO:0031090~organelle membrane	20	11.1111	0.000764558	ENSMUSG00000024425, ENSMUSG00000016427, ENSMUSG00000016319, ENSMUSG00000032458, ENSMUSG00000035885, ENSMUSG00000027984, ENSMUSG00000024085, ENSMUSG00000036880, ENSMUSG00000019877, ENSMUSG00000064370, ENSMUSG00000027199, ENSMUSG00000015090, ENSMUSG00000008540, ENSMUSG00000019179, ENSMUSG00000031633, ENSMUSG00000037012, ENSMUSG00000073481, ENSMUSG00000056091, ENSMUSG00000025980, ENSMUSG00000032323	166	809	15855	2.36124	0.161311	0.0116592	0.975778
GOTERM_CC_ALL	GO:0043231~intracellular membrane-bounded organelle	97	53.8889	0.00085649	ENSMUSG00000057000, ENSMUSG00000028249, ENSMUSG00000025203, ENSMUSG00000049422, ENSMUSG00000047844, ENSMUSG00000015656, ENSMUSG00000027869, ENSMUSG00000049775, ENSMUSG00000027199, ENSMUSG00000064036, ENSMUSG00000010663, ENSMUSG00000035202, ENSMUSG00000041476, ENSMUSG00000000001, ENSMUSG00000031700, ENSMUSG00000017733, ENSMUSG00000003363, ENSMUSG00000056091, ENSMUSG00000015837, ENSMUSG00000027871,…	166	7255	15855	1.277	0.178873	0.0122418	1.09251
GOTERM_CC_ALL	GO:0043227~membrane-bounded organelle	97	53.8889	0.000885685	ENSMUSG00000057000, ENSMUSG00000028249, ENSMUSG00000025203, ENSMUSG00000049422, ENSMUSG00000047844, ENSMUSG00000015656, ENSMUSG00000027869, ENSMUSG00000049775, ENSMUSG00000027199, ENSMUSG00000064036, ENSMUSG00000010663, ENSMUSG00000035202, ENSMUSG00000041476, ENSMUSG00000000001, ENSMUSG00000031700, ENSMUSG00000017733, ENSMUSG00000003363, ENSMUSG00000056091, ENSMUSG00000015837, ENSMUSG00000027871,…	166	7261	15855	1.27595	0.184373	0.0119165	1.12956
GOTERM_CC_ALL	GO:0005829~cytosol	15	8.33333	0.00181293	ENSMUSG00000020321, ENSMUSG00000028692, ENSMUSG00000015671, ENSMUSG00000073940, ENSMUSG00000015656, ENSMUSG00000032418, ENSMUSG00000025151, ENSMUSG00000031574, ENSMUSG00000049775, ENSMUSG00000040010, ENSMUSG00000012848, ENSMUSG00000026879, ENSMUSG00000028657, ENSMUSG00000037012, ENSMUSG00000069917	166	549	15855	2.60962	0.341211	0.0229195	2.29951
GOTERM_CC_ALL	GO:0005783~endoplasmic reticulum	18	10	0.00647431	ENSMUSG00000032281, ENSMUSG00000003555, ENSMUSG00000030804, ENSMUSG00000025203, ENSMUSG00000058569, ENSMUSG00000027869, ENSMUSG00000019877, ENSMUSG00000038776, ENSMUSG00000015090, ENSMUSG00000026864, ENSMUSG00000032349, ENSMUSG00000008540, ENSMUSG00000003363, ENSMUSG00000010663, ENSMUSG00000006373, ENSMUSG00000031604, ENSMUSG00000027338, ENSMUSG00000027871	166	838	15855	2.05157	0.775512	0.0756163	7.99002
GOTERM_CC_ALL	GO:0016023~cytoplasmic membrane-bounded vesicle	11	6.11111	0.0114828	ENSMUSG00000032281, ENSMUSG00000017733, ENSMUSG00000028249, ENSMUSG00000032458, ENSMUSG00000028691, ENSMUSG00000028657, ENSMUSG00000015656, ENSMUSG00000049775, ENSMUSG00000025980, ENSMUSG00000010095, ENSMUSG00000026864	166	414	15855	2.53776	0.929793	0.124374	13.7625
GOTERM_CC_ALL	GO:0048770~pigment granule	5	2.77778	0.0119245	ENSMUSG00000028249, ENSMUSG00000028691, ENSMUSG00000015656, ENSMUSG00000010095, ENSMUSG00000026864	166	85	15855	5.61836	0.936652	0.123121	14.2553
GOTERM_CC_ALL	GO:0042470~melanosome	5	2.77778	0.0119245	ENSMUSG00000028249, ENSMUSG00000028691, ENSMUSG00000015656, ENSMUSG00000010095, ENSMUSG00000026864	166	85	15855	5.61836	0.936652	0.123121	14.2553
GOTERM_CC_ALL	GO:0031988~membrane-bounded vesicle	11	6.11111	0.0126002	ENSMUSG00000032281, ENSMUSG00000017733, ENSMUSG00000028249, ENSMUSG00000032458, ENSMUSG00000028691, ENSMUSG00000028657, ENSMUSG00000015656, ENSMUSG00000049775, ENSMUSG00000025980, ENSMUSG00000010095, ENSMUSG00000026864	166	420	15855	2.50151	0.945876	0.124156	15.0041
GOTERM_CC_ALL	GO:0005576~extracellular region	28	15.5556	0.014602	ENSMUSG00000017466, ENSMUSG00000040564, ENSMUSG00000036256, ENSMUSG00000049775, ENSMUSG00000018593, ENSMUSG00000002985, ENSMUSG00000026864, ENSMUSG00000019929, ENSMUSG00000066551, ENSMUSG00000031451, ENSMUSG00000041536, ENSMUSG00000032968, ENSMUSG00000029309, ENSMUSG00000037852, ENSMUSG00000050645, ENSMUSG00000073469, ENSMUSG00000022037, ENSMUSG00000064373, ENSMUSG00000015090, ENSMUSG00000004207,…	166	1680	15855	1.59187	0.966062	0.136789	17.1869
GOTERM_CC_ALL	GO:0031410~cytoplasmic vesicle	12	6.66667	0.0173492	ENSMUSG00000032281, ENSMUSG00000017733, ENSMUSG00000028249, ENSMUSG00000032458, ENSMUSG00000028691, ENSMUSG00000028657, ENSMUSG00000031812, ENSMUSG00000015656, ENSMUSG00000049775, ENSMUSG00000025980, ENSMUSG00000010095, ENSMUSG00000026864	166	508	15855	2.25619	0.982143	0.154412	20.0986
GOTERM_CC_ALL	GO:0031982~vesicle	12	6.66667	0.0199811	ENSMUSG00000032281, ENSMUSG00000017733, ENSMUSG00000028249, ENSMUSG00000032458, ENSMUSG00000028691, ENSMUSG00000028657, ENSMUSG00000031812, ENSMUSG00000015656, ENSMUSG00000049775, ENSMUSG00000025980, ENSMUSG00000010095, ENSMUSG00000026864	166	519	15855	2.20837	0.990363	0.169467	22.7992
GOTERM_CC_ALL	GO:0000267~cell fraction	13	7.22222	0.0220447	ENSMUSG00000032281, ENSMUSG00000006932, ENSMUSG00000020321, ENSMUSG00000033161, ENSMUSG00000032418, ENSMUSG00000064370, ENSMUSG00000038776, ENSMUSG00000008540, ENSMUSG00000028657, ENSMUSG00000003363, ENSMUSG00000006373, ENSMUSG00000004951, ENSMUSG00000066551	166	596	15855	2.08332	0.994066	0.178967	24.8575
GOTERM_CC_ALL	GO:0030027~lamellipodium	4	2.22222	0.0278863	ENSMUSG00000006932, ENSMUSG00000026879, ENSMUSG00000037815, ENSMUSG00000028868	166	63	15855	6.06426	0.998504	0.2141	30.4131
GOTERM_CC_ALL	GO:0031252~cell leading edge	5	2.77778	0.0295426	ENSMUSG00000006932, ENSMUSG00000026879, ENSMUSG00000026728, ENSMUSG00000037815, ENSMUSG00000028868	166	112	15855	4.26393	0.998989	0.218334	31.9179
GOTERM_CC_ALL	GO:0044446~intracellular organelle part	44	24.4444	0.0383865	ENSMUSG00000024425, ENSMUSG00000016319, ENSMUSG00000028609, ENSMUSG00000020863, ENSMUSG00000035885, ENSMUSG00000027984, ENSMUSG00000029455, ENSMUSG00000036880, ENSMUSG00000024085, ENSMUSG00000049775, ENSMUSG00000019877, ENSMUSG00000003038, ENSMUSG00000027199, ENSMUSG00000064036, ENSMUSG00000026864, ENSMUSG00000040681, ENSMUSG00000008540, ENSMUSG00000059005, ENSMUSG00000031353, ENSMUSG00000035202,…	166	3194	15855	1.31576	0.999877	0.266877	39.4575
GOTERM_CC_ALL	GO:0005913~cell-cell adherens junction	3	1.66667	0.0411012	ENSMUSG00000006932, ENSMUSG00000029860, ENSMUSG00000037815	166	31	15855	9.2431	0.999936	0.275134	41.6126
GOTERM_CC_ALL	GO:0044422~organelle part	44	24.4444	0.0423906	ENSMUSG00000024425, ENSMUSG00000016319, ENSMUSG00000028609, ENSMUSG00000020863, ENSMUSG00000035885, ENSMUSG00000027984, ENSMUSG00000029455, ENSMUSG00000036880, ENSMUSG00000024085, ENSMUSG00000049775, ENSMUSG00000019877, ENSMUSG00000003038, ENSMUSG00000027199, ENSMUSG00000064036, ENSMUSG00000026864, ENSMUSG00000040681, ENSMUSG00000008540, ENSMUSG00000059005, ENSMUSG00000031353, ENSMUSG00000035202,…	166	3216	15855	1.30676	0.999953	0.274846	42.6112
GOTERM_CC_ALL	GO:0005741~mitochondrial outer membrane	4	2.22222	0.0508474	ENSMUSG00000008540, ENSMUSG00000031633, ENSMUSG00000073481, ENSMUSG00000037012	166	80	15855	4.7756	0.999994	0.312769	48.7801
GOTERM_CC_ALL	GO:0031968~organelle outer membrane	4	2.22222	0.0622946	ENSMUSG00000008540, ENSMUSG00000031633, ENSMUSG00000073481, ENSMUSG00000037012	166	87	15855	4.39136	1	0.361279	56.1591
GOTERM_CC_ALL	GO:0019867~outer membrane	4	2.22222	0.0675365	ENSMUSG00000008540, ENSMUSG00000031633, ENSMUSG00000073481, ENSMUSG00000037012	166	90	15855	4.24498	1	0.376885	59.1993
GOTERM_CC_ALL	GO:0005833~hemoglobin complex	2	1.11111	0.0803014	ENSMUSG00000073940, ENSMUSG00000069917	166	8	15855	23.878	1	0.423102	65.8083
GOTERM_CC_ALL	GO:0005625~soluble fraction	4	2.22222	0.084408	ENSMUSG00000020321, ENSMUSG00000032418, ENSMUSG00000004951, ENSMUSG00000066551	166	99	15855	3.85907	1	0.43073	67.7148
GOTERM_CC_ALL	GO:0043296~apical junction complex	4	2.22222	0.0883805	ENSMUSG00000006932, ENSMUSG00000038235, ENSMUSG00000037815, ENSMUSG00000037625	166	101	15855	3.78266	1	0.437409	69.4653
GOTERM_CC_ALL	GO:0005759~mitochondrial matrix	5	2.77778	0.090609	ENSMUSG00000019179, ENSMUSG00000027984, ENSMUSG00000029455, ENSMUSG00000035202, ENSMUSG00000025980	166	163	15855	2.92982	1	0.437227	70.4086
GOTERM_CC_ALL	GO:0031980~mitochondrial lumen	5	2.77778	0.090609	ENSMUSG00000019179, ENSMUSG00000027984, ENSMUSG00000029455, ENSMUSG00000035202, ENSMUSG00000025980	166	163	15855	2.92982	1	0.437227	70.4086
GOTERM_CC_ALL	GO:0016327~apicolateral plasma membrane	4	2.22222	0.0924304	ENSMUSG00000006932, ENSMUSG00000038235, ENSMUSG00000037815, ENSMUSG00000037625	166	103	15855	3.70921	1	0.435584	71.1595
GOTERM_CC_ALL	GO:0034361~very-low-density lipoprotein particle	2	1.11111	0.0993542	ENSMUSG00000040564, ENSMUSG00000002985	166	10	15855	19.1024	1	0.45212	73.8565
GOTERM_CC_ALL	GO:0034385~triglyceride-rich lipoprotein particle	2	1.11111	0.0993542	ENSMUSG00000040564, ENSMUSG00000002985	166	10	15855	19.1024	1	0.45212	73.8565
GOTERM_MF_ALL	GO:0016491~oxidoreductase activity	29	16.1111	2.66844e-10	ENSMUSG00000003555, ENSMUSG00000028691, ENSMUSG00000028692, ENSMUSG00000025203, ENSMUSG00000035885, ENSMUSG00000027984, ENSMUSG00000027869, ENSMUSG00000029762, ENSMUSG00000029455, ENSMUSG00000024997, ENSMUSG00000010663, ENSMUSG00000031604, ENSMUSG00000028138, ENSMUSG00000032323, ENSMUSG00000033122, ENSMUSG00000050708, ENSMUSG00000030804, ENSMUSG00000020321, ENSMUSG00000005161, ENSMUSG00000032418,…	150	723	15404	4.1191	1.01934e-07	1.01934e-07	3.69701e-07
GOTERM_MF_ALL	GO:0016614~oxidoreductase activity, acting on CH-OH group of donors	13	7.22222	2.96351e-09	ENSMUSG00000033122, ENSMUSG00000030804, ENSMUSG00000020321, ENSMUSG00000028692, ENSMUSG00000032418, ENSMUSG00000027984, ENSMUSG00000027869, ENSMUSG00000029762, ENSMUSG00000001642, ENSMUSG00000019179, ENSMUSG00000030246, ENSMUSG00000027871, ENSMUSG00000028138	150	125	15404	10.6801	1.13206e-06	5.66031e-07	4.10582e-06
GOTERM_MF_ALL	GO:0016616~oxidoreductase activity, acting on the CH-OH group of donors, NAD or NADP as acceptor	12	6.66667	1.19492e-08	ENSMUSG00000033122, ENSMUSG00000001642, ENSMUSG00000020321, ENSMUSG00000028692, ENSMUSG00000019179, ENSMUSG00000032418, ENSMUSG00000027984, ENSMUSG00000029762, ENSMUSG00000027869, ENSMUSG00000030246, ENSMUSG00000027871, ENSMUSG00000028138	150	113	15404	10.9055	4.56458e-06	1.52153e-06	1.65551e-05
GOTERM_MF_ALL	GO:0004364~glutathione transferase activity	5	2.77778	0.000106502	ENSMUSG00000008540, ENSMUSG00000058135, ENSMUSG00000004038, ENSMUSG00000040562, ENSMUSG00000060803	150	26	15404	19.7487	0.0398692	0.0101199	0.147452
GOTERM_MF_ALL	GO:0016765~transferase activity, transferring alkyl or aryl (other than methyl) groups	6	3.33333	0.000156324	ENSMUSG00000008540, ENSMUSG00000058135, ENSMUSG00000004038, ENSMUSG00000053907, ENSMUSG00000040562, ENSMUSG00000060803	150	53	15404	11.6257	0.057972	0.011873	0.216362
GOTERM_MF_ALL	GO:0003824~catalytic activity	72	40	0.000200842	ENSMUSG00000028673, ENSMUSG00000025203, ENSMUSG00000015656, ENSMUSG00000053907, ENSMUSG00000027869, ENSMUSG00000027199, ENSMUSG00000026473, ENSMUSG00000004038, ENSMUSG00000010663, ENSMUSG00000031604, ENSMUSG00000035202, ENSMUSG00000033122, ENSMUSG00000020483, ENSMUSG00000011752, ENSMUSG00000023827, ENSMUSG00000030804, ENSMUSG00000033161, ENSMUSG00000073469, ENSMUSG00000005161, ENSMUSG00000000001,…	150	5142	15404	1.43795	0.0738595	0.0127068	0.277899
GOTERM_MF_ALL	GO:0016705~oxidoreductase activity, acting on paired donors, with incorporation or reduction of molecular oxygen	8	4.44444	0.000806182	ENSMUSG00000003555, ENSMUSG00000028691, ENSMUSG00000025203, ENSMUSG00000010663, ENSMUSG00000005161, ENSMUSG00000031604, ENSMUSG00000024997, ENSMUSG00000032323	150	156	15404	5.26632	0.265148	0.0430578	1.11116
GOTERM_MF_ALL	GO:0051920~peroxiredoxin activity	3	1.66667	0.00189055	ENSMUSG00000028691, ENSMUSG00000005161, ENSMUSG00000024997	150	7	15404	44.0114	0.514645	0.0863971	2.58769
GOTERM_MF_ALL	GO:0016684~oxidoreductase activity, acting on peroxide as acceptor	4	2.22222	0.00243347	ENSMUSG00000063856, ENSMUSG00000028691, ENSMUSG00000005161, ENSMUSG00000024997	150	28	15404	14.6705	0.605729	0.0982456	3.31924
GOTERM_MF_ALL	GO:0004601~peroxidase activity	4	2.22222	0.00243347	ENSMUSG00000063856, ENSMUSG00000028691, ENSMUSG00000005161, ENSMUSG00000024997	150	28	15404	14.6705	0.605729	0.0982456	3.31924
GOTERM_MF_ALL	GO:0016615~malate dehydrogenase activity	3	1.66667	0.00250476	ENSMUSG00000020321, ENSMUSG00000019179, ENSMUSG00000032418	150	8	15404	38.51	0.616347	0.0913559	3.41492
GOTERM_MF_ALL	GO:0004032~aldehyde reductase activity	3	1.66667	0.0032	ENSMUSG00000001642, ENSMUSG00000028692, ENSMUSG00000029762	150	9	15404	34.2311	0.706055	0.105335	4.34343
GOTERM_MF_ALL	GO:0004866~endopeptidase inhibitor activity	7	3.88889	0.00478105	ENSMUSG00000041536, ENSMUSG00000017466, ENSMUSG00000027445, ENSMUSG00000017733, ENSMUSG00000027447, ENSMUSG00000041550, ENSMUSG00000031980	150	161	15404	4.46493	0.839705	0.141494	6.42419
GOTERM_MF_ALL	GO:0005506~iron ion binding	10	5.55556	0.00619191	ENSMUSG00000003555, ENSMUSG00000050708, ENSMUSG00000025203, ENSMUSG00000073940, ENSMUSG00000010663, ENSMUSG00000031604, ENSMUSG00000006373, ENSMUSG00000064370, ENSMUSG00000069917, ENSMUSG00000032323	150	343	15404	2.99397	0.906768	0.166826	8.24543
GOTERM_MF_ALL	GO:0016209~antioxidant activity	4	2.22222	0.00674454	ENSMUSG00000063856, ENSMUSG00000028691, ENSMUSG00000005161, ENSMUSG00000024997	150	40	15404	10.2693	0.924615	0.168607	8.9498
GOTERM_MF_ALL	GO:0030414~peptidase inhibitor activity	7	3.88889	0.00730179	ENSMUSG00000041536, ENSMUSG00000017466, ENSMUSG00000027445, ENSMUSG00000017733, ENSMUSG00000027447, ENSMUSG00000041550, ENSMUSG00000031980	150	176	15404	4.08439	0.939161	0.170253	9.65499
GOTERM_MF_ALL	GO:0004033~aldo-keto reductase activity	3	1.66667	0.0114918	ENSMUSG00000001642, ENSMUSG00000028692, ENSMUSG00000029762	150	17	15404	18.1224	0.987909	0.241153	14.7972
GOTERM_MF_ALL	GO:0020037~heme binding	6	3.33333	0.0130158	ENSMUSG00000003555, ENSMUSG00000073940, ENSMUSG00000010663, ENSMUSG00000006373, ENSMUSG00000069917, ENSMUSG00000032323	150	144	15404	4.27889	0.993293	0.255016	16.5991
GOTERM_MF_ALL	GO:0046906~tetrapyrrole binding	6	3.33333	0.0157055	ENSMUSG00000003555, ENSMUSG00000073940, ENSMUSG00000010663, ENSMUSG00000006373, ENSMUSG00000069917, ENSMUSG00000032323	150	151	15404	4.08053	0.997635	0.285341	19.6935
GOTERM_MF_ALL	GO:0008289~lipid binding	9	5	0.0190769	ENSMUSG00000028773, ENSMUSG00000038057, ENSMUSG00000031574, ENSMUSG00000030605, ENSMUSG00000006373, ENSMUSG00000002985, ENSMUSG00000026385, ENSMUSG00000015090, ENSMUSG00000032323	150	345	15404	2.67896	0.999362	0.321079	23.4216
GOTERM_MF_ALL	GO:0030060~L-malate dehydrogenase activity	2	1.11111	0.0192527	ENSMUSG00000020321, ENSMUSG00000019179	150	2	15404	102.693	0.999405	0.310171	23.6116
GOTERM_MF_ALL	GO:0033764~steroid dehydrogenase activity, acting on the CH-OH group of donors, NAD or NADP as acceptor	3	1.66667	0.0205853	ENSMUSG00000033122, ENSMUSG00000027869, ENSMUSG00000027871	150	23	15404	13.3948	0.999646	0.315019	25.0371
GOTERM_MF_ALL	GO:0048037~cofactor binding	7	3.88889	0.0226648	ENSMUSG00000020321, ENSMUSG00000032418, ENSMUSG00000038057, ENSMUSG00000027984, ENSMUSG00000073481, ENSMUSG00000031700, ENSMUSG00000026385	150	226	15404	3.18077	0.999843	0.328386	27.2123
GOTERM_MF_ALL	GO:0004857~enzyme inhibitor activity	7	3.88889	0.030859	ENSMUSG00000041536, ENSMUSG00000017466, ENSMUSG00000027445, ENSMUSG00000017733, ENSMUSG00000027447, ENSMUSG00000041550, ENSMUSG00000031980	150	243	15404	2.95824	0.999994	0.405837	35.2265
GOTERM_MF_ALL	GO:0016229~steroid dehydrogenase activity	3	1.66667	0.0318149	ENSMUSG00000033122, ENSMUSG00000027869, ENSMUSG00000027871	150	29	15404	10.6234	0.999996	0.402271	36.1061
GOTERM_MF_ALL	GO:0008430~selenium binding	3	1.66667	0.0359857	ENSMUSG00000063856, ENSMUSG00000005161, ENSMUSG00000064373	150	31	15404	9.93806	0.999999	0.428791	39.8157
GOTERM_MF_ALL	GO:0004769~steroid delta-isomerase activity	2	1.11111	0.0381371	ENSMUSG00000027869, ENSMUSG00000027871	150	4	15404	51.3467	1	0.435202	41.6501
GOTERM_MF_ALL	GO:0005215~transporter activity	17	9.44444	0.0486182	ENSMUSG00000000594, ENSMUSG00000016319, ENSMUSG00000033161, ENSMUSG00000066705, ENSMUSG00000073940, ENSMUSG00000035885, ENSMUSG00000031574, ENSMUSG00000019877, ENSMUSG00000015575, ENSMUSG00000002985, ENSMUSG00000040010, ENSMUSG00000015090, ENSMUSG00000030762, ENSMUSG00000028773, ENSMUSG00000031633, ENSMUSG00000010095, ENSMUSG00000069917	150	1054	15404	1.65634	1	0.505961	49.868
GOTERM_MF_ALL	GO:0016860~intramolecular oxidoreductase activity	3	1.66667	0.0520844	ENSMUSG00000027869, ENSMUSG00000027871, ENSMUSG00000015090	150	38	15404	8.10737	1	0.517972	52.34
GOTERM_MF_ALL	GO:0005496~steroid binding	3	1.66667	0.0596332	ENSMUSG00000031574, ENSMUSG00000006373, ENSMUSG00000032323	150	41	15404	7.51415	1	0.555102	57.3376
GOTERM_MF_ALL	GO:0003779~actin binding	7	3.88889	0.0611523	ENSMUSG00000026879, ENSMUSG00000029622, ENSMUSG00000049775, ENSMUSG00000037815, ENSMUSG00000028868, ENSMUSG00000018965, ENSMUSG00000015932	150	288	15404	2.49602	1	0.55224	58.2826
GOTERM_MF_ALL	GO:0005319~lipid transporter activity	3	1.66667	0.0675316	ENSMUSG00000000594, ENSMUSG00000031574, ENSMUSG00000002985	150	44	15404	7.00182	1	0.577513	62.0429
GOTERM_MF_ALL	GO:0050662~coenzyme binding	5	2.77778	0.0698353	ENSMUSG00000020321, ENSMUSG00000032418, ENSMUSG00000038057, ENSMUSG00000027984, ENSMUSG00000026385	150	160	15404	3.20917	1	0.578611	63.3216
GOTERM_MF_ALL	GO:0015248~sterol transporter activity	2	1.11111	0.0837829	ENSMUSG00000031574, ENSMUSG00000002985	150	9	15404	22.8207	1	0.636836	70.2488
GOTERM_MF_ALL	GO:0032934~sterol binding	2	1.11111	0.0837829	ENSMUSG00000031574, ENSMUSG00000032323	150	9	15404	22.8207	1	0.636836	70.2488
GOTERM_MF_ALL	GO:0017127~cholesterol transporter activity	2	1.11111	0.0837829	ENSMUSG00000031574, ENSMUSG00000002985	150	9	15404	22.8207	1	0.636836	70.2488
GOTERM_MF_ALL	GO:0015485~cholesterol binding	2	1.11111	0.0837829	ENSMUSG00000031574, ENSMUSG00000032323	150	9	15404	22.8207	1	0.636836	70.2488
GOTERM_MF_ALL	GO:0016717~oxidoreductase activity, acting on paired donors, with oxidation of a pair of donors resulting in the reduction of molecular oxygen to two molecules of water	2	1.11111	0.0837829	ENSMUSG00000025203, ENSMUSG00000010663	150	9	15404	22.8207	1	0.636836	70.2488
GOTERM_MF_ALL	GO:0003854~3-beta-hydroxy-delta5-steroid dehydrogenase activity	2	1.11111	0.0837829	ENSMUSG00000027869, ENSMUSG00000027871	150	9	15404	22.8207	1	0.636836	70.2488
GOTERM_MF_ALL	GO:0015171~amino acid transmembrane transporter activity	3	1.66667	0.0842745	ENSMUSG00000019877, ENSMUSG00000010095, ENSMUSG00000040010	150	50	15404	6.1616	1	0.628104	70.4693
